# Supplementary material for: Reconciling discrepant minor sulfur isotope records of the Great Oxidation Event
Source: Nat Commun. 2023 Jan 17;14:279. doi: 10.1038/s41467-023-35820-w (PMC9845385; doi:10.1038/s41467-023-35820-w)
Supplement: Supplementary file 4 — Supplementary Data 1 [file 41467_2023_35820_MOESM4_ESM.xlsx]

## Sheet: Sheet1
Craton	Supergroup	Group	Subgroup	Formation	Member	Core	age.max	age.min	age.mean	age.source	Sample.ID	Replicate	Lithology	Mineralogy	Phase	core.rim	Depth	d34s	sig.d34s	D33S	sig.D33S	D36S	sig.D36S	Analysis.Type	Chemistry	Source	DOI	Date
Kaapvaal	Barberton	Fig Tree		Mapepe		Outcrop	3259	3226	3242.5	Kröner et al., 1991; Kamo and Davis, 1994	CQB-3		Barite	Barite	Sulfate			5.385	0.3	-0.47	0.03			Bulk SF6	SRS	Bao et al., 2007	10.1016/j.gca.2007.05.032	2007
Kaapvaal	Barberton	Fig Tree		Mapepe		Outcrop	3259	3226	3242.5	Kröner et al., 1991; Kamo and Davis, 1994	CQB-4		Barite	Barite	Sulfate			4.987	0.3	-0.69	0.03	1.5	0.3	Bulk SF6	SRS	Bao et al., 2007	10.1016/j.gca.2007.05.032	2007
Kaapvaal	Barberton	Fig Tree		Mapepe		Outcrop	3259	3226	3242.5	Kröner et al., 1991; Kamo and Davis, 1994	CQB-8		Barite	Barite	Sulfate			4.622	0.3	-0.5	0.03	1	0.3	Bulk SF6	SRS	Bao et al., 2007	10.1016/j.gca.2007.05.032	2007
Kaapvaal	Barberton	Fig Tree		Mapepe		Outcrop	3259	3226	3242.5	Kröner et al., 1991; Kamo and Davis, 1994	SAF-16-115		Barite	Barite	Sulfate			4.257	0.3	-0.56	0.03			Bulk SF6	SRS	Bao et al., 2007	10.1016/j.gca.2007.05.032	2007
Kaapvaal	Barberton	Fig Tree		Mapepe		Outcrop	3259	3226	3242.5	Kröner et al., 1991; Kamo and Davis, 1994	SAF-16-22		Barite	Barite	Sulfate			3.62	0.3	-0.56	0.03	0.3	0.3	Bulk SF6	SRS	Bao et al., 2007	10.1016/j.gca.2007.05.032	2007
Kaapvaal	Barberton	Fig Tree		Mapepe		Outcrop	3259	3226	3242.5	Kröner et al., 1991; Kamo and Davis, 1994	SAF-16-23		Barite	Barite	Sulfate			3.61	0.3	-0.57	0.03	0.5	0.3	Bulk SF6	SRS	Bao et al., 2007	10.1016/j.gca.2007.05.032	2007
Kaapvaal	Barberton	Fig Tree		Mapepe		Outcrop	3259	3226	3242.5	Kröner et al., 1991; Kamo and Davis, 1994	S7-5-3		Barite	Barite	Sulfate			3.653	0.3	-0.51	0.03	0.5	0.3	Bulk SF6	SRS	Bao et al., 2007	10.1016/j.gca.2007.05.032	2007
Kaapvaal	Barberton	Fig Tree		Mapepe		Outcrop	3259	3226	3242.5	Kröner et al., 1991; Kamo and Davis, 1994	S7-5-5		Barite	Barite	Sulfate			4.604	0.3	-0.63	0.03	1.6	0.3	Bulk SF6	SRS	Bao et al., 2007	10.1016/j.gca.2007.05.032	2007
Kaapvaal	Barberton	Fig Tree		Mapepe		Outcrop	3259	3226	3242.5	Kröner et al., 1991; Kamo and Davis, 1994	SAF-485-14		Barite	Barite	Sulfate			4.365	0.3	-0.65	0.03	1.7	0.3	Bulk SF6	SRS	Bao et al., 2007	10.1016/j.gca.2007.05.032	2007
Kaapvaal	Barberton	Fig Tree		Mapepe		Outcrop	3259	3226	3242.5	Kröner et al., 1991; Kamo and Davis, 1994	S8-3-a		Barite	Barite	Sulfate			5.919	0.3	-0.31	0.03	1.4	0.3	Bulk SF6	SRS	Bao et al., 2007	10.1016/j.gca.2007.05.032	2007
Kaapvaal	Barberton	Fig Tree		Mapepe		Outcrop	3259	3226	3242.5	Kröner et al., 1991; Kamo and Davis, 1994	S8-3-c		Barite	Barite	Sulfate			5.772	0.3	-0.67	0.03	1.5	0.3	Bulk SF6	SRS	Bao et al., 2007	10.1016/j.gca.2007.05.032	2007
Kaapvaal	Barberton	Fig Tree		Mapepe		Outcrop	3259	3226	3242.5	Kröner et al., 1991; Kamo and Davis, 1994	S8-3-f		Barite	Barite	Sulfate			6.512	0.3	-0.37	0.03	2.2	0.3	Bulk SF6	SRS	Bao et al., 2007	10.1016/j.gca.2007.05.032	2007
Kaapvaal	Barberton	Fig Tree		Mapepe		Outcrop	3259	3226	3242.5	Kröner et al., 1991; Kamo and Davis, 1994	SAF-483-28		Barite	Barite	Sulfate			6.762	0.3	-0.56	0.03	1.6	0.3	Bulk SF6	SRS	Bao et al., 2007	10.1016/j.gca.2007.05.032	2007
Kaapvaal	Barberton	Fig Tree		Mapepe		Outcrop	3259	3226	3242.5	Kröner et al., 1991; Kamo and Davis, 1994	S8-4-1		Barite	Barite	Sulfate			5.508	0.3	-0.52	0.03	1	0.3	Bulk SF6	SRS	Bao et al., 2007	10.1016/j.gca.2007.05.032	2007
Kaapvaal	Barberton	Fig Tree		Mapepe		Outcrop	3259	3226	3242.5	Kröner et al., 1991; Kamo and Davis, 1994	S8-4-4		Barite	Barite	Sulfate			4.187	0.3	-0.65	0.03	0.5	0.3	Bulk SF6	SRS	Bao et al., 2007	10.1016/j.gca.2007.05.032	2007
Kaapvaal	Barberton	Fig Tree		Mapepe		Outcrop	3259	3226	3242.5	Kröner et al., 1991; Kamo and Davis, 1994	SAF 206-9		Barite	Barite	Sulfate			4.23	0.3	-0.53	0.03	-0.4	0.3	Bulk SF6	SRS	Bao et al., 2007	10.1016/j.gca.2007.05.032	2007
Kaapvaal	Barberton	Fig Tree		Mapepe		Outcrop	3259	3226	3242.5	Kröner et al., 1991; Kamo and Davis, 1994	SAF-474-28		Barite	Barite	Sulfate			5.804	0.3	-0.57	0.03	1.7	0.3	Bulk SF6	SRS	Bao et al., 2007	10.1016/j.gca.2007.05.032	2007
Kaapvaal	Barberton	Fig Tree		Mapepe		Outcrop	3259	3226	3242.5	Kröner et al., 1991; Kamo and Davis, 1994	SAF-9-6		Barite	Barite	Sulfate			4.33	0.3	-0.43	0.03	0.1	0.3	Bulk SF6	SRS	Bao et al., 2007	10.1016/j.gca.2007.05.032	2007
Pilbara	Pilbara	Warawoona		Dresser	North Pole Chert	PDP2	3484.6	3477.4	3481	Van Kranendonk et al., 2008	PDP2-89	Mount1-S1An1-54	Stromatolites	Pyrite, Nanoporous	Sulfide		89	-1.06468	0.126904	-0.117669	0.155106	0.718744	1.05516	SIMS		Baumgartner et al., 2020	10.1016/j.chemgeo.2020.119488	2020
Pilbara	Pilbara	Warawoona		Dresser	North Pole Chert	PDP2	3484.6	3477.4	3481	Van Kranendonk et al., 2008	PDP2-89	Mount1-S1An2-53	Stromatolites	Pyrite, Nanoporous	Sulfide		89	-3.53137	0.195804	-0.242952	0.184732	0.797308	1.03034	SIMS		Baumgartner et al., 2020	10.1016/j.chemgeo.2020.119488	2020
Pilbara	Pilbara	Warawoona		Dresser	North Pole Chert	PDP2	3484.6	3477.4	3481	Van Kranendonk et al., 2008	PDP2-89	Mount1-S1An3-51	Stromatolites	Pyrite, Nanoporous	Sulfide		89	-2.44705	0.135302	-0.220858	0.15603	-0.156226	0.992837	SIMS		Baumgartner et al., 2020	10.1016/j.chemgeo.2020.119488	2020
Pilbara	Pilbara	Warawoona		Dresser	North Pole Chert	PDP2	3484.6	3477.4	3481	Van Kranendonk et al., 2008	PDP2-89	Mount1-S1An4-61	Stromatolites	Pyrite, Nanoporous	Sulfide		89	-1.82105	0.129745	-0.29968	0.135693	0.591012	1.40731	SIMS		Baumgartner et al., 2020	10.1016/j.chemgeo.2020.119488	2020
Pilbara	Pilbara	Warawoona		Dresser	North Pole Chert	PDP2	3484.6	3477.4	3481	Van Kranendonk et al., 2008	PDP2-89	Mount1-S1An5-62	Stromatolites	Pyrite, Nanoporous	Sulfide		89	-3.40825	0.135294	-0.40886	0.146214	1.27433	1.38853	SIMS		Baumgartner et al., 2020	10.1016/j.chemgeo.2020.119488	2020
Pilbara	Pilbara	Warawoona		Dresser	North Pole Chert	PDP2	3484.6	3477.4	3481	Van Kranendonk et al., 2008	PDP2-89	Mount1-S1An6-63	Stromatolites	Pyrite, Massive	Sulfide		89	-2.58544	0.140477	-0.495103	0.138378	0.959872	1.37971	SIMS		Baumgartner et al., 2020	10.1016/j.chemgeo.2020.119488	2020
Pilbara	Pilbara	Warawoona		Dresser	North Pole Chert	PDP2	3484.6	3477.4	3481	Van Kranendonk et al., 2008	PDP2-89	Mount1-S1An7-66	Stromatolites	Pyrite, Massive	Sulfide		89	-1.49278	0.130338	-0.525609	0.135513	-0.17258	1.36934	SIMS		Baumgartner et al., 2020	10.1016/j.chemgeo.2020.119488	2020
Pilbara	Pilbara	Warawoona		Dresser	North Pole Chert	PDP2	3484.6	3477.4	3481	Van Kranendonk et al., 2008	PDP2-89	Mount1-S1An8-67	Stromatolites	Pyrite, Massive	Sulfide		89	-1.29244	0.129796	-0.243496	0.136558	0.535391	1.35147	SIMS		Baumgartner et al., 2020	10.1016/j.chemgeo.2020.119488	2020
Pilbara	Pilbara	Warawoona		Dresser	North Pole Chert	PDP2	3484.6	3477.4	3481	Van Kranendonk et al., 2008	PDP2-89	Mount1-S1An9-48	Stromatolites	Pyrite, Nanoporous	Sulfide		89	-1.2921	0.126305	-0.193834	0.158838	0.698832	0.979455	SIMS		Baumgartner et al., 2020	10.1016/j.chemgeo.2020.119488	2020
Pilbara	Pilbara	Warawoona		Dresser	North Pole Chert	PDP2	3484.6	3477.4	3481	Van Kranendonk et al., 2008	PDP2-89	Mount1-S1An10-52	Stromatolites	Pyrite, Nanoporous	Sulfide		89	-2.76991	0.153978	-0.445263	0.191473	0.794295	1.00078	SIMS		Baumgartner et al., 2020	10.1016/j.chemgeo.2020.119488	2020
Pilbara	Pilbara	Warawoona		Dresser	North Pole Chert	PDP2	3484.6	3477.4	3481	Van Kranendonk et al., 2008	PDP2-89	Mount1-S1An11-71	Stromatolites	Pyrite, Massive	Sulfide		89	-1.46165	0.13596	-0.140844	0.133945	0.0569568	1.35624	SIMS		Baumgartner et al., 2020	10.1016/j.chemgeo.2020.119488	2020
Pilbara	Pilbara	Warawoona		Dresser	North Pole Chert	PDP2	3484.6	3477.4	3481	Van Kranendonk et al., 2008	PDP2-89	Mount1-S1An12-68	Stromatolites	Pyrite, Nanoporous	Sulfide		89	-2.7181	0.143576	-0.50483	0.150433	0.135129	1.35323	SIMS		Baumgartner et al., 2020	10.1016/j.chemgeo.2020.119488	2020
Pilbara	Pilbara	Warawoona		Dresser	North Pole Chert	PDP2	3484.6	3477.4	3481	Van Kranendonk et al., 2008	PDP2-89	Mount1-S1An13-72	Stromatolites	Pyrite, Nanoporous	Sulfide		89	-3.20001	0.184706	-0.456377	0.163347	1.86737	1.42011	SIMS		Baumgartner et al., 2020	10.1016/j.chemgeo.2020.119488	2020
Pilbara	Pilbara	Warawoona		Dresser	North Pole Chert	PDP2	3484.6	3477.4	3481	Van Kranendonk et al., 2008	PDP2-89	Mount1-S1An14-46	Stromatolites	Pyrite, Nanoporous	Sulfide		89	-2.8315	0.150473	-0.341197	0.159785	1.10276	0.989996	SIMS		Baumgartner et al., 2020	10.1016/j.chemgeo.2020.119488	2020
Pilbara	Pilbara	Warawoona		Dresser	North Pole Chert	PDP2	3484.6	3477.4	3481	Van Kranendonk et al., 2008	PDP2-89	Mount1-S1An15-45	Stromatolites	Pyrite, Nanoporous	Sulfide		89	-2.49149	0.138916	-0.495128	0.164728	0.419707	0.98067	SIMS		Baumgartner et al., 2020	10.1016/j.chemgeo.2020.119488	2020
Pilbara	Pilbara	Warawoona		Dresser	North Pole Chert	PDP2	3484.6	3477.4	3481	Van Kranendonk et al., 2008	PDP2-89	Mount1-S1An16-42	Stromatolites	Pyrite, Massive	Sulfide		89	-1.44755	0.126251	-0.166399	0.153558	0.117714	0.966099	SIMS		Baumgartner et al., 2020	10.1016/j.chemgeo.2020.119488	2020
Pilbara	Pilbara	Warawoona		Dresser	North Pole Chert	PDP2	3484.6	3477.4	3481	Van Kranendonk et al., 2008	PDP2-89	Mount1-S1An17-47	Stromatolites	Pyrite, Nanoporous	Sulfide		89	-2.85474	0.137042	-0.223227	0.160735	0.530966	0.984812	SIMS		Baumgartner et al., 2020	10.1016/j.chemgeo.2020.119488	2020
Pilbara	Pilbara	Warawoona		Dresser	North Pole Chert	PDP2	3484.6	3477.4	3481	Van Kranendonk et al., 2008	PDP2-89	Mount1-S1An18-76	Stromatolites	Pyrite, Massive	Sulfide		89	-1.92687	0.129747	-0.403434	0.137932	-0.0164548	1.43015	SIMS		Baumgartner et al., 2020	10.1016/j.chemgeo.2020.119488	2020
Pilbara	Pilbara	Warawoona		Dresser	North Pole Chert	PDP2	3484.6	3477.4	3481	Van Kranendonk et al., 2008	PDP2-89	Mount1-S1An19-41	Stromatolites	Pyrite, Nanoporous	Sulfide		89	-2.60656	0.131696	-0.304612	0.15591	0.434771	0.96825	SIMS		Baumgartner et al., 2020	10.1016/j.chemgeo.2020.119488	2020
Pilbara	Pilbara	Warawoona		Dresser	North Pole Chert	PDP2	3484.6	3477.4	3481	Van Kranendonk et al., 2008	PDP2-89	Mount1-S1An20-40	Stromatolites	Pyrite, Nanoporous	Sulfide		89	-2.4017	0.127225	-0.321988	0.15403	0.820581	0.988354	SIMS		Baumgartner et al., 2020	10.1016/j.chemgeo.2020.119488	2020
Pilbara	Pilbara	Warawoona		Dresser	North Pole Chert	PDP2	3484.6	3477.4	3481	Van Kranendonk et al., 2008	PDP2-89	Mount1-S1An21-74	Stromatolites	Pyrite, Nanoporous	Sulfide		89	-3.59687	0.146269	-0.365886	0.14138	1.11595	1.39479	SIMS		Baumgartner et al., 2020	10.1016/j.chemgeo.2020.119488	2020
Pilbara	Pilbara	Warawoona		Dresser	North Pole Chert	PDP2	3484.6	3477.4	3481	Van Kranendonk et al., 2008	PDP2-89	Mount1-S1An22-75	Stromatolites	Pyrite, Massive	Sulfide		89	-1.42397	0.130917	-0.264232	0.144424	-0.14777	1.4002	SIMS		Baumgartner et al., 2020	10.1016/j.chemgeo.2020.119488	2020
Pilbara	Pilbara	Warawoona		Dresser	North Pole Chert	PDP2	3484.6	3477.4	3481	Van Kranendonk et al., 2008	PDP2-89	Mount1-S1An23-32	Stromatolites	Pyrite, Massive	Sulfide		89	-1.47428	0.12976	-0.472457	0.158283	1.98485	1.36919	SIMS		Baumgartner et al., 2020	10.1016/j.chemgeo.2020.119488	2020
Pilbara	Pilbara	Warawoona		Dresser	North Pole Chert	PDP2	3484.6	3477.4	3481	Van Kranendonk et al., 2008	PDP2-89	Mount1-S1An24-36	Stromatolites	Pyrite, Nanoporous	Sulfide		89	-2.09914	0.129519	-0.446951	0.154479	0.488979	0.963116	SIMS		Baumgartner et al., 2020	10.1016/j.chemgeo.2020.119488	2020
Pilbara	Pilbara	Warawoona		Dresser	North Pole Chert	PDP2	3484.6	3477.4	3481	Van Kranendonk et al., 2008	PDP2-89	Mount1-S1An25-37	Stromatolites	Pyrite, Nanoporous	Sulfide		89	-2.16863	0.128608	-0.428094	0.154725	0.751136	0.963413	SIMS		Baumgartner et al., 2020	10.1016/j.chemgeo.2020.119488	2020
Pilbara	Pilbara	Warawoona		Dresser	North Pole Chert	PDP2	3484.6	3477.4	3481	Van Kranendonk et al., 2008	PDP2-89	Mount1-S1An26-33	Stromatolites	Pyrite, Massive	Sulfide		89	-0.690148	0.126571	-0.76167	0.165008	1.03104	0.968515	SIMS		Baumgartner et al., 2020	10.1016/j.chemgeo.2020.119488	2020
Pilbara	Pilbara	Warawoona		Dresser	North Pole Chert	PDP2	3484.6	3477.4	3481	Van Kranendonk et al., 2008	PDP2-89	Mount1-S1An27-34	Stromatolites	Pyrite, Nanoporous	Sulfide		89	-1.89608	0.129859	-0.391573	0.154403	-0.734434	0.960073	SIMS		Baumgartner et al., 2020	10.1016/j.chemgeo.2020.119488	2020
Pilbara	Pilbara	Warawoona		Dresser	North Pole Chert	PDP2	3484.6	3477.4	3481	Van Kranendonk et al., 2008	PDP2-89	Mount1-S1An28-35	Stromatolites	Pyrite, Nanoporous	Sulfide		89	-2.92626	0.14304	-0.293087	0.162428	1.13746	0.969085	SIMS		Baumgartner et al., 2020	10.1016/j.chemgeo.2020.119488	2020
Pilbara	Pilbara	Warawoona		Dresser	North Pole Chert	PDP2	3484.6	3477.4	3481	Van Kranendonk et al., 2008	PDP2-89	Mount1-S1An29-31	Stromatolites	Pyrite, Nanoporous	Sulfide		89	-1.79929	0.127374	-0.50769	0.172722	0.729903	0.958386	SIMS		Baumgartner et al., 2020	10.1016/j.chemgeo.2020.119488	2020
Pilbara	Pilbara	Warawoona		Dresser	North Pole Chert	PDP2	3484.6	3477.4	3481	Van Kranendonk et al., 2008	PDP2-89	Mount1-S1An30-28	Stromatolites	Pyrite, Massive	Sulfide		89	-1.77289	0.1327	-0.559157	0.154807	1.19506	0.991439	SIMS		Baumgartner et al., 2020	10.1016/j.chemgeo.2020.119488	2020
Pilbara	Pilbara	Warawoona		Dresser	North Pole Chert	PDP2	3484.6	3477.4	3481	Van Kranendonk et al., 2008	PDP2-89	Mount1-S1An31-27	Stromatolites	Pyrite, Massive	Sulfide		89	-1.39205	0.128734	-0.401907	0.154524	0.524603	0.964323	SIMS		Baumgartner et al., 2020	10.1016/j.chemgeo.2020.119488	2020
Pilbara	Pilbara	Warawoona		Dresser	North Pole Chert	PDP2	3484.6	3477.4	3481	Van Kranendonk et al., 2008	PDP2-89	Mount1-S1An32-24	Stromatolites	Pyrite, Nanoporous	Sulfide		89	-2.43351	0.134301	-0.173009	0.157022	0.206291	0.962245	SIMS		Baumgartner et al., 2020	10.1016/j.chemgeo.2020.119488	2020
Pilbara	Pilbara	Warawoona		Dresser	North Pole Chert	PDP2	3484.6	3477.4	3481	Van Kranendonk et al., 2008	PDP2-89	Mount1-S1An33-25	Stromatolites	Pyrite, Massive	Sulfide		89	-1.64993	0.126739	-0.349153	0.15596	-0.64395	0.975912	SIMS		Baumgartner et al., 2020	10.1016/j.chemgeo.2020.119488	2020
Pilbara	Pilbara	Warawoona		Dresser	North Pole Chert	PDP2	3484.6	3477.4	3481	Van Kranendonk et al., 2008	PDP2-89	Mount1-S1An34-26	Stromatolites	Pyrite, Nanoporous	Sulfide		89	-2.59753	0.136609	-0.361309	0.162486	1.04223	0.991887	SIMS		Baumgartner et al., 2020	10.1016/j.chemgeo.2020.119488	2020
Pilbara	Pilbara	Warawoona		Dresser	North Pole Chert	PDP2	3484.6	3477.4	3481	Van Kranendonk et al., 2008	PDP2-89	Mount1-S1An35-23	Stromatolites	Pyrite, Nanoporous	Sulfide		89	-1.05227	0.127269	-0.521918	0.153789	1.1084	0.98427	SIMS		Baumgartner et al., 2020	10.1016/j.chemgeo.2020.119488	2020
Pilbara	Pilbara	Warawoona		Dresser	North Pole Chert	PDP2	3484.6	3477.4	3481	Van Kranendonk et al., 2008	PDP2-89	Mount1-S1An36-20	Stromatolites	Pyrite, Nanoporous	Sulfide		89	-1.94527	0.126732	-0.399015	0.154385	0.264749	1.03851	SIMS		Baumgartner et al., 2020	10.1016/j.chemgeo.2020.119488	2020
Pilbara	Pilbara	Warawoona		Dresser	North Pole Chert	PDP2	3484.6	3477.4	3481	Van Kranendonk et al., 2008	PDP2-89	Mount1-S1An37-19	Stromatolites	Pyrite, Nanoporous	Sulfide		89	-1.81666	0.126319	-0.609152	0.158657	-0.00897367	0.961061	SIMS		Baumgartner et al., 2020	10.1016/j.chemgeo.2020.119488	2020
Pilbara	Pilbara	Warawoona		Dresser	North Pole Chert	PDP2	3484.6	3477.4	3481	Van Kranendonk et al., 2008	PDP2-89	Mount1-S1An38-18	Stromatolites	Pyrite, Nanoporous	Sulfide		89	-1.29684	0.130635	-0.444515	0.173872	0.494051	0.977431	SIMS		Baumgartner et al., 2020	10.1016/j.chemgeo.2020.119488	2020
Pilbara	Pilbara	Warawoona		Dresser	North Pole Chert	PDP2	3484.6	3477.4	3481	Van Kranendonk et al., 2008	PDP2-89	Mount1-S1An39-14	Stromatolites	Pyrite, Nanoporous	Sulfide		89	-1.44033	0.130514	-0.203549	0.162009	0.293926	0.971182	SIMS		Baumgartner et al., 2020	10.1016/j.chemgeo.2020.119488	2020
Pilbara	Pilbara	Warawoona		Dresser	North Pole Chert	PDP2	3484.6	3477.4	3481	Van Kranendonk et al., 2008	PDP2-89	Mount1-S1An40-17	Stromatolites	Pyrite, Nanoporous	Sulfide		89	-0.672324	0.128125	-0.487846	0.161557	1.12108	0.966023	SIMS		Baumgartner et al., 2020	10.1016/j.chemgeo.2020.119488	2020
Pilbara	Pilbara	Warawoona		Dresser	North Pole Chert	PDP2	3484.6	3477.4	3481	Van Kranendonk et al., 2008	PDP2-89	Mount1-S1An41-13	Stromatolites	Pyrite, Massive	Sulfide		89	-0.766407	0.126766	-0.261596	0.155582	0.525291	0.969148	SIMS		Baumgartner et al., 2020	10.1016/j.chemgeo.2020.119488	2020
Pilbara	Pilbara	Warawoona		Dresser	North Pole Chert	PDP2	3484.6	3477.4	3481	Van Kranendonk et al., 2008	PDP2-89	Mount1-S1An42-7	Stromatolites	Pyrite, Nanoporous	Sulfide		89	-1.66753	0.140114	-0.334764	0.158102	0.0519527	1.05572	SIMS		Baumgartner et al., 2020	10.1016/j.chemgeo.2020.119488	2020
Pilbara	Pilbara	Warawoona		Dresser	North Pole Chert	PDP2	3484.6	3477.4	3481	Van Kranendonk et al., 2008	PDP2-89	Mount1-S1An43-10	Stromatolites	Pyrite, Nanoporous	Sulfide		89	-1.0719	0.12916	-0.305912	0.159242	1.18356	0.975538	SIMS		Baumgartner et al., 2020	10.1016/j.chemgeo.2020.119488	2020
Pilbara	Pilbara	Warawoona		Dresser	North Pole Chert	PDP2	3484.6	3477.4	3481	Van Kranendonk et al., 2008	PDP2-89	Mount1-S1An44-11	Stromatolites	Pyrite, Nanoporous	Sulfide		89	-0.848758	0.127525	-0.367319	0.15378	0.145025	0.973073	SIMS		Baumgartner et al., 2020	10.1016/j.chemgeo.2020.119488	2020
Pilbara	Pilbara	Warawoona		Dresser	North Pole Chert	PDP2	3484.6	3477.4	3481	Van Kranendonk et al., 2008	PDP2-89	Mount1-S1An45-12	Stromatolites	Pyrite, Massive	Sulfide		89	-1.98407	0.126148	-0.608201	0.153272	0.428243	0.968537	SIMS		Baumgartner et al., 2020	10.1016/j.chemgeo.2020.119488	2020
Pilbara	Pilbara	Warawoona		Dresser	North Pole Chert	PDP2	3484.6	3477.4	3481	Van Kranendonk et al., 2008	PDP2-89	Mount1-S1An46-6	Stromatolites	Pyrite, Massive	Sulfide		89	-1.3916	0.126888	-0.652857	0.15338	1.08648	0.980732	SIMS		Baumgartner et al., 2020	10.1016/j.chemgeo.2020.119488	2020
Pilbara	Pilbara	Warawoona		Dresser	North Pole Chert	PDP2	3484.6	3477.4	3481	Van Kranendonk et al., 2008	PDP2-89	Mount1-S1An47-4	Stromatolites	Pyrite, Nanoporous	Sulfide		89	-1.80696	0.134119	-0.461443	0.162463	1.31309	0.995518	SIMS		Baumgartner et al., 2020	10.1016/j.chemgeo.2020.119488	2020
Pilbara	Pilbara	Warawoona		Dresser	North Pole Chert	PDP2	3484.6	3477.4	3481	Van Kranendonk et al., 2008	PDP2-89	Mount1-S1An48-3	Stromatolites	Pyrite, Nanoporous	Sulfide		89	-1.77493	0.139338	-0.347281	0.188164	0.897173	1.00561	SIMS		Baumgartner et al., 2020	10.1016/j.chemgeo.2020.119488	2020
Pilbara	Pilbara	Warawoona		Dresser	North Pole Chert	PDP2	3484.6	3477.4	3481	Van Kranendonk et al., 2008	PDP2-89	Mount1-S1An49-5	Stromatolites	Pyrite, Nanoporous	Sulfide		89	-1.13236	0.129348	-0.36238	0.154164	1.31652	0.986111	SIMS		Baumgartner et al., 2020	10.1016/j.chemgeo.2020.119488	2020
Pilbara	Pilbara	Warawoona		Dresser	North Pole Chert	PDP2	3484.6	3477.4	3481	Van Kranendonk et al., 2008	PDP2-89	Mount2-S2An1-117	Stromatolites	Pyrite, Massive	Sulfide		89	-0.684304	0.163815	-0.533246	0.129498	0.370513	0.93406	SIMS		Baumgartner et al., 2020	10.1016/j.chemgeo.2020.119488	2020
Pilbara	Pilbara	Warawoona		Dresser	North Pole Chert	PDP2	3484.6	3477.4	3481	Van Kranendonk et al., 2008	PDP2-89	Mount2-S2An2-116	Stromatolites	Pyrite, Massive	Sulfide		89	-2.01125	0.163432	-0.533163	0.13725	2.34487	0.924171	SIMS		Baumgartner et al., 2020	10.1016/j.chemgeo.2020.119488	2020
Pilbara	Pilbara	Warawoona		Dresser	North Pole Chert	PDP2	3484.6	3477.4	3481	Van Kranendonk et al., 2008	PDP2-89	Mount2-S2An3-115	Stromatolites	Pyrite, Nanoporous	Sulfide		89	-1.43701	0.20872	-0.535585	0.161982	0.635882	0.984071	SIMS		Baumgartner et al., 2020	10.1016/j.chemgeo.2020.119488	2020
Pilbara	Pilbara	Warawoona		Dresser	North Pole Chert	PDP2	3484.6	3477.4	3481	Van Kranendonk et al., 2008	PDP2-89	Mount2-S2An4-114	Stromatolites	Pyrite, Nanoporous	Sulfide		89	-0.308626	0.171051	-0.473357	0.12952	1.05001	0.975487	SIMS		Baumgartner et al., 2020	10.1016/j.chemgeo.2020.119488	2020
Pilbara	Pilbara	Warawoona		Dresser	North Pole Chert	PDP2	3484.6	3477.4	3481	Van Kranendonk et al., 2008	PDP2-89	Mount2-S2An5-113	Stromatolites	Pyrite, Massive	Sulfide		89	-0.269592	0.167293	-0.529302	0.138497	0.434555	0.934305	SIMS		Baumgartner et al., 2020	10.1016/j.chemgeo.2020.119488	2020
Pilbara	Pilbara	Warawoona		Dresser	North Pole Chert	PDP2	3484.6	3477.4	3481	Van Kranendonk et al., 2008	PDP2-89	Mount2-S2An6-108	Stromatolites	Pyrite, Nanoporous	Sulfide		89	-1.74297	0.171817	-0.605091	0.153515	0.684212	0.932525	SIMS		Baumgartner et al., 2020	10.1016/j.chemgeo.2020.119488	2020
Pilbara	Pilbara	Warawoona		Dresser	North Pole Chert	PDP2	3484.6	3477.4	3481	Van Kranendonk et al., 2008	PDP2-89	Mount2-S2An7-111	Stromatolites	Pyrite, Nanoporous	Sulfide		89	-2.21409	0.1882	-0.443408	0.154805	-0.13445	0.957043	SIMS		Baumgartner et al., 2020	10.1016/j.chemgeo.2020.119488	2020
Pilbara	Pilbara	Warawoona		Dresser	North Pole Chert	PDP2	3484.6	3477.4	3481	Van Kranendonk et al., 2008	PDP2-89	Mount2-S2An8-112	Stromatolites	Pyrite, Massive	Sulfide		89	-0.315395	0.165041	-0.532811	0.127929	0.931548	0.953477	SIMS		Baumgartner et al., 2020	10.1016/j.chemgeo.2020.119488	2020
Pilbara	Pilbara	Warawoona		Dresser	North Pole Chert	PDP2	3484.6	3477.4	3481	Van Kranendonk et al., 2008	PDP2-89	Mount2-S2An9-107	Stromatolites	Pyrite, Massive	Sulfide		89	0.413849	0.163947	-0.58188	0.138847	1.27148	0.927982	SIMS		Baumgartner et al., 2020	10.1016/j.chemgeo.2020.119488	2020
Pilbara	Pilbara	Warawoona		Dresser	North Pole Chert	PDP2	3484.6	3477.4	3481	Van Kranendonk et al., 2008	PDP2-89	Mount2-S2An10-106	Stromatolites	Pyrite, Nanoporous	Sulfide		89	-2.10218	0.165158	-0.494519	0.148165	1.36296	1.03694	SIMS		Baumgartner et al., 2020	10.1016/j.chemgeo.2020.119488	2020
Pilbara	Pilbara	Warawoona		Dresser	North Pole Chert	PDP2	3484.6	3477.4	3481	Van Kranendonk et al., 2008	PDP2-89	Mount2-S2An11-104	Stromatolites	Pyrite, Nanoporous	Sulfide		89	-2.03419	0.164055	-0.527132	0.143689	0.349029	0.924524	SIMS		Baumgartner et al., 2020	10.1016/j.chemgeo.2020.119488	2020
Pilbara	Pilbara	Warawoona		Dresser	North Pole Chert	PDP2	3484.6	3477.4	3481	Van Kranendonk et al., 2008	PDP2-89	Mount2-S2An12-103	Stromatolites	Pyrite, Massive	Sulfide		89	-1.8543	0.16587	-0.527923	0.130804	-0.344051	1.00768	SIMS		Baumgartner et al., 2020	10.1016/j.chemgeo.2020.119488	2020
Pilbara	Pilbara	Warawoona		Dresser	North Pole Chert	PDP2	3484.6	3477.4	3481	Van Kranendonk et al., 2008	PDP2-89	Mount2-S2An13-105	Stromatolites	Pyrite, Nanoporous	Sulfide		89	-1.82217	0.172085	-0.503608	0.130237	0.426831	0.933394	SIMS		Baumgartner et al., 2020	10.1016/j.chemgeo.2020.119488	2020
Pilbara	Pilbara	Warawoona		Dresser	North Pole Chert	PDP2	3484.6	3477.4	3481	Van Kranendonk et al., 2008	PDP2-89	Mount2-S2An14-101	Stromatolites	Pyrite, Nanoporous	Sulfide		89	-1.61504	0.18098	-0.514628	0.142866	0.506124	0.966502	SIMS		Baumgartner et al., 2020	10.1016/j.chemgeo.2020.119488	2020
Pilbara	Pilbara	Warawoona		Dresser	North Pole Chert	PDP2	3484.6	3477.4	3481	Van Kranendonk et al., 2008	PDP2-89	Mount2-S2An15-100	Stromatolites	Pyrite, Nanoporous	Sulfide		89	-1.03065	0.175588	-0.344293	0.165111	1.263	0.932253	SIMS		Baumgartner et al., 2020	10.1016/j.chemgeo.2020.119488	2020
Pilbara	Pilbara	Warawoona		Dresser	North Pole Chert	PDP2	3484.6	3477.4	3481	Van Kranendonk et al., 2008	PDP2-89	Mount2-S2An16-98	Stromatolites	Pyrite, Massive	Sulfide		89	-0.532002	0.181104	-0.416676	0.135133	0.0465809	0.962627	SIMS		Baumgartner et al., 2020	10.1016/j.chemgeo.2020.119488	2020
Pilbara	Pilbara	Warawoona		Dresser	North Pole Chert	PDP2	3484.6	3477.4	3481	Van Kranendonk et al., 2008	PDP2-89	Mount2-S2An17-99	Stromatolites	Pyrite, Nanoporous	Sulfide		89	-0.358942	0.165685	-0.273054	0.138186	0.287899	0.92541	SIMS		Baumgartner et al., 2020	10.1016/j.chemgeo.2020.119488	2020
Pilbara	Pilbara	Warawoona		Dresser	North Pole Chert	PDP2	3484.6	3477.4	3481	Van Kranendonk et al., 2008	PDP2-89	Mount2-S2An18-96	Stromatolites	Pyrite, Nanoporous	Sulfide		89	0.106989	0.166725	-0.383088	0.127892	1.10625	0.924237	SIMS		Baumgartner et al., 2020	10.1016/j.chemgeo.2020.119488	2020
Pilbara	Pilbara	Warawoona		Dresser	North Pole Chert	PDP2	3484.6	3477.4	3481	Van Kranendonk et al., 2008	PDP2-89	Mount2-S2An19-97	Stromatolites	Pyrite, Nanoporous	Sulfide		89	-0.198066	0.164059	-0.280057	0.141831	0.0958052	0.960413	SIMS		Baumgartner et al., 2020	10.1016/j.chemgeo.2020.119488	2020
Pilbara	Pilbara	Warawoona		Dresser	North Pole Chert	PDP2	3484.6	3477.4	3481	Van Kranendonk et al., 2008	PDP2-89	Mount2-S2An20-90	Stromatolites	Pyrite, Massive	Sulfide		89	0.0920968	0.165642	-0.494336	0.139518	1.15007	0.920918	SIMS		Baumgartner et al., 2020	10.1016/j.chemgeo.2020.119488	2020
Pilbara	Pilbara	Warawoona		Dresser	North Pole Chert	PDP2	3484.6	3477.4	3481	Van Kranendonk et al., 2008	PDP2-89	Mount2-S2An21-91	Stromatolites	Pyrite, Nanoporous	Sulfide		89	0.0580263	0.165107	-0.260233	0.153998	0.363545	0.952522	SIMS		Baumgartner et al., 2020	10.1016/j.chemgeo.2020.119488	2020
Pilbara	Pilbara	Warawoona		Dresser	North Pole Chert	PDP2	3484.6	3477.4	3481	Van Kranendonk et al., 2008	PDP2-89	Mount2-S2An22-92	Stromatolites	Pyrite, Nanoporous	Sulfide		89	-0.139628	0.177406	-0.329532	0.153224	-0.661799	0.937222	SIMS		Baumgartner et al., 2020	10.1016/j.chemgeo.2020.119488	2020
Pilbara	Pilbara	Warawoona		Dresser	North Pole Chert	PDP2	3484.6	3477.4	3481	Van Kranendonk et al., 2008	PDP2-89	Mount2-S2An23-83	Stromatolites	Pyrite, Nanoporous	Sulfide		89	-0.32	0.17812	-0.214381	0.146123	-0.0547776	0.950985	SIMS		Baumgartner et al., 2020	10.1016/j.chemgeo.2020.119488	2020
Pilbara	Pilbara	Warawoona		Dresser	North Pole Chert	PDP2	3484.6	3477.4	3481	Van Kranendonk et al., 2008	PDP2-89	Mount2-S2An24-93	Stromatolites	Pyrite, Nanoporous	Sulfide		89	-0.449647	0.177626	-0.220633	0.139698	0.590321	0.9794	SIMS		Baumgartner et al., 2020	10.1016/j.chemgeo.2020.119488	2020
Pilbara	Pilbara	Warawoona		Dresser	North Pole Chert	PDP2	3484.6	3477.4	3481	Van Kranendonk et al., 2008	PDP2-89	Mount2-S2An25-86	Stromatolites	Pyrite, Massive	Sulfide		89	-0.831417	0.17347	-0.348544	0.134952	0.303625	0.926298	SIMS		Baumgartner et al., 2020	10.1016/j.chemgeo.2020.119488	2020
Pilbara	Pilbara	Warawoona		Dresser	North Pole Chert	PDP2	3484.6	3477.4	3481	Van Kranendonk et al., 2008	PDP2-89	Mount2-S2An26-89	Stromatolites	Pyrite, Nanoporous	Sulfide		89	-0.779521	0.179384	-0.243446	0.148726	0.500452	0.973411	SIMS		Baumgartner et al., 2020	10.1016/j.chemgeo.2020.119488	2020
Pilbara	Pilbara	Warawoona		Dresser	North Pole Chert	PDP2	3484.6	3477.4	3481	Van Kranendonk et al., 2008	PDP2-89	Mount2-S2An27-85	Stromatolites	Pyrite, Nanoporous	Sulfide		89	-0.969278	0.167178	-0.448734	0.128419	0.475914	0.921115	SIMS		Baumgartner et al., 2020	10.1016/j.chemgeo.2020.119488	2020
Pilbara	Pilbara	Warawoona		Dresser	North Pole Chert	PDP2	3484.6	3477.4	3481	Van Kranendonk et al., 2008	PDP2-89	Mount2-S2An28-84	Stromatolites	Pyrite, Nanoporous	Sulfide		89	-1.03	0.172065	-0.403869	0.156733	0.348314	0.93895	SIMS		Baumgartner et al., 2020	10.1016/j.chemgeo.2020.119488	2020
Pilbara	Pilbara	Warawoona		Dresser	North Pole Chert	PDP2	3484.6	3477.4	3481	Van Kranendonk et al., 2008	PDP2-89	Mount2-S2An29-80	Stromatolites	Pyrite, Nanoporous	Sulfide		89	-1.26644	0.166695	-0.2465	0.143239	0.577186	0.949487	SIMS		Baumgartner et al., 2020	10.1016/j.chemgeo.2020.119488	2020
Pilbara	Pilbara	Warawoona		Dresser	North Pole Chert	PDP2	3484.6	3477.4	3481	Van Kranendonk et al., 2008	PDP2-89	Mount2-S2An30-82	Stromatolites	Pyrite, Massive	Sulfide		89	0.24124	0.165794	-0.312662	0.127453	0.435786	0.917417	SIMS		Baumgartner et al., 2020	10.1016/j.chemgeo.2020.119488	2020
Pilbara	Pilbara	Warawoona		Dresser	North Pole Chert	PDP2	3484.6	3477.4	3481	Van Kranendonk et al., 2008	PDP2-89	Mount2-S2An31-81	Stromatolites	Pyrite, Nanoporous	Sulfide		89	-1.71454	0.166834	-0.402	0.135804	0.641258	0.916927	SIMS		Baumgartner et al., 2020	10.1016/j.chemgeo.2020.119488	2020
Pilbara	Pilbara	Warawoona		Dresser	North Pole Chert	PDP2	3484.6	3477.4	3481	Van Kranendonk et al., 2008	PDP2-89	Mount2-S2An32-77	Stromatolites	Pyrite, Massive	Sulfide		89	-1.42889	0.163719	-0.2934	0.126806	0.314592	0.913652	SIMS		Baumgartner et al., 2020	10.1016/j.chemgeo.2020.119488	2020
Pilbara	Pilbara	Warawoona		Dresser	North Pole Chert	PDP2	3484.6	3477.4	3481	Van Kranendonk et al., 2008	PDP2-89	Mount2-S2An33-76	Stromatolites	Pyrite, Massive	Sulfide		89	0.23763	0.166056	-0.329926	0.133221	-0.337281	0.925627	SIMS		Baumgartner et al., 2020	10.1016/j.chemgeo.2020.119488	2020
Pilbara	Pilbara	Warawoona		Dresser	North Pole Chert	PDP2	3484.6	3477.4	3481	Van Kranendonk et al., 2008	PDP2-89	Mount2-S2An34-75	Stromatolites	Pyrite, Nanoporous	Sulfide		89	0.455591	0.179213	-0.395553	0.132548	0.340352	0.927794	SIMS		Baumgartner et al., 2020	10.1016/j.chemgeo.2020.119488	2020
Pilbara	Pilbara	Warawoona		Dresser	North Pole Chert	PDP2	3484.6	3477.4	3481	Van Kranendonk et al., 2008	PDP2-89	Mount2-S2An35-74	Stromatolites	Pyrite, Nanoporous	Sulfide		89	1.08556	0.174617	-0.36438	0.132522	0.679111	0.93175	SIMS		Baumgartner et al., 2020	10.1016/j.chemgeo.2020.119488	2020
Pilbara	Pilbara	Warawoona		Dresser	North Pole Chert	PDP2	3484.6	3477.4	3481	Van Kranendonk et al., 2008	PDP2-89	Mount2-S2An36-73	Stromatolites	Pyrite, Nanoporous	Sulfide		89	0.268541	0.175801	-0.397007	0.1433	0.611894	0.949292	SIMS		Baumgartner et al., 2020	10.1016/j.chemgeo.2020.119488	2020
Pilbara	Pilbara	Warawoona		Dresser	North Pole Chert	PDP2	3484.6	3477.4	3481	Van Kranendonk et al., 2008	PDP2-89	Mount2-S2An37-72	Stromatolites	Pyrite, Massive	Sulfide		89	0.747108	0.184401	-0.403295	0.141593	-0.193799	0.930046	SIMS		Baumgartner et al., 2020	10.1016/j.chemgeo.2020.119488	2020
Pilbara	Pilbara	Warawoona		Dresser	North Pole Chert	PDP2	3484.6	3477.4	3481	Van Kranendonk et al., 2008	PDP2-89	Mount2-S2An38-68	Stromatolites	Pyrite, Nanoporous	Sulfide		89	0.792008	0.164084	-0.441354	0.135704	0.538	0.924788	SIMS		Baumgartner et al., 2020	10.1016/j.chemgeo.2020.119488	2020
Pilbara	Pilbara	Warawoona		Dresser	North Pole Chert	PDP2	3484.6	3477.4	3481	Van Kranendonk et al., 2008	PDP2-89	Mount2-S2An39-69	Stromatolites	Pyrite, Nanoporous	Sulfide		89	-1.29644	0.199762	-0.399574	0.166601	-0.132058	0.942965	SIMS		Baumgartner et al., 2020	10.1016/j.chemgeo.2020.119488	2020
Pilbara	Pilbara	Warawoona		Dresser	North Pole Chert	PDP2	3484.6	3477.4	3481	Van Kranendonk et al., 2008	PDP2-89	Mount2-S2An40-5	Stromatolites	Pyrite, Massive	Sulfide		89	-2.04306	0.164069	-0.268291	0.134312	0.361637	0.928508	SIMS		Baumgartner et al., 2020	10.1016/j.chemgeo.2020.119488	2020
Pilbara	Pilbara	Warawoona		Dresser	North Pole Chert	PDP2	3484.6	3477.4	3481	Van Kranendonk et al., 2008	PDP2-89	Mount2-S2An41-6	Stromatolites	Pyrite, Nanoporous	Sulfide		89	-2.51576	0.164995	-0.446932	0.126971	0.593876	0.927938	SIMS		Baumgartner et al., 2020	10.1016/j.chemgeo.2020.119488	2020
Pilbara	Pilbara	Warawoona		Dresser	North Pole Chert	PDP2	3484.6	3477.4	3481	Van Kranendonk et al., 2008	PDP2-89	Mount2-S2An42-7	Stromatolites	Pyrite, Nanoporous	Sulfide		89	-1.76531	0.167581	-0.345486	0.128108	0.434305	0.937287	SIMS		Baumgartner et al., 2020	10.1016/j.chemgeo.2020.119488	2020
Pilbara	Pilbara	Warawoona		Dresser	North Pole Chert	PDP2	3484.6	3477.4	3481	Van Kranendonk et al., 2008	PDP2-89	Mount2-S2An43-8	Stromatolites	Pyrite, Massive	Sulfide		89	-1.59293	0.164383	-0.207646	0.142446	-0.376314	0.960812	SIMS		Baumgartner et al., 2020	10.1016/j.chemgeo.2020.119488	2020
Pilbara	Pilbara	Warawoona		Dresser	North Pole Chert	PDP2	3484.6	3477.4	3481	Van Kranendonk et al., 2008	PDP2-89	Mount2-S2An44-9	Stromatolites	Pyrite, Massive	Sulfide		89	-1.22063	0.165238	-0.397609	0.127164	0.794038	0.989767	SIMS		Baumgartner et al., 2020	10.1016/j.chemgeo.2020.119488	2020
Pilbara	Pilbara	Warawoona		Dresser	North Pole Chert	PDP2	3484.6	3477.4	3481	Van Kranendonk et al., 2008	PDP2-89	Mount2-S2An45-12	Stromatolites	Pyrite, Nanoporous	Sulfide		89	-2.06675	0.165258	-0.227203	0.134843	0.0973861	0.925995	SIMS		Baumgartner et al., 2020	10.1016/j.chemgeo.2020.119488	2020
Pilbara	Pilbara	Warawoona		Dresser	North Pole Chert	PDP2	3484.6	3477.4	3481	Van Kranendonk et al., 2008	PDP2-89	Mount2-S2An46-13	Stromatolites	Pyrite, Massive	Sulfide		89	-1.48981	0.164575	-0.192656	0.147031	0.0364609	0.924161	SIMS		Baumgartner et al., 2020	10.1016/j.chemgeo.2020.119488	2020
Pilbara	Pilbara	Warawoona		Dresser	North Pole Chert	PDP2	3484.6	3477.4	3481	Van Kranendonk et al., 2008	PDP2-89	Mount2-S2An47-14	Stromatolites	Pyrite, Nanoporous	Sulfide		89	-1.38941	0.165363	-0.344449	0.135873	-0.0374615	0.925159	SIMS		Baumgartner et al., 2020	10.1016/j.chemgeo.2020.119488	2020
Pilbara	Pilbara	Warawoona		Dresser	North Pole Chert	PDP2	3484.6	3477.4	3481	Van Kranendonk et al., 2008	PDP2-89	Mount2-S2An48-16	Stromatolites	Pyrite, Nanoporous	Sulfide		89	-1.44852	0.167908	-0.425048	0.129887	0.16985	0.938173	SIMS		Baumgartner et al., 2020	10.1016/j.chemgeo.2020.119488	2020
Pilbara	Pilbara	Warawoona		Dresser	North Pole Chert	PDP2	3484.6	3477.4	3481	Van Kranendonk et al., 2008	PDP2-89	Mount2-S2An49-15	Stromatolites	Pyrite, Massive	Sulfide		89	-1.62767	0.164371	-0.395024	0.126795	0.314243	0.923081	SIMS		Baumgartner et al., 2020	10.1016/j.chemgeo.2020.119488	2020
Pilbara	Pilbara	Warawoona		Dresser	North Pole Chert	PDP2	3484.6	3477.4	3481	Van Kranendonk et al., 2008	PDP2-89	Mount2-S2An50-18	Stromatolites	Pyrite, Massive	Sulfide		89	-1.56585	0.165294	-0.139411	0.127167	0.247446	0.921704	SIMS		Baumgartner et al., 2020	10.1016/j.chemgeo.2020.119488	2020
Pilbara	Pilbara	Warawoona		Dresser	North Pole Chert	PDP2	3484.6	3477.4	3481	Van Kranendonk et al., 2008	PDP2-89	Mount2-S2An51-19	Stromatolites	Pyrite, Nanoporous	Sulfide		89	-1.32578	0.165761	-0.192975	0.127378	0.294259	0.922237	SIMS		Baumgartner et al., 2020	10.1016/j.chemgeo.2020.119488	2020
Pilbara	Pilbara	Warawoona		Dresser	North Pole Chert	PDP2	3484.6	3477.4	3481	Van Kranendonk et al., 2008	PDP2-89	Mount2-S2An52-20	Stromatolites	Pyrite, Nanoporous	Sulfide		89	-1.43408	0.169354	-0.287865	0.128693	0.828779	0.924952	SIMS		Baumgartner et al., 2020	10.1016/j.chemgeo.2020.119488	2020
Pilbara	Pilbara	Warawoona		Dresser	North Pole Chert	PDP2	3484.6	3477.4	3481	Van Kranendonk et al., 2008	PDP2-89	Mount2-S2An53-21	Stromatolites	Pyrite, Massive	Sulfide		89	-1.40475	0.163614	-0.326917	0.13712	0.0886765	0.917163	SIMS		Baumgartner et al., 2020	10.1016/j.chemgeo.2020.119488	2020
Pilbara	Pilbara	Warawoona		Dresser	North Pole Chert	PDP2	3484.6	3477.4	3481	Van Kranendonk et al., 2008	PDP2-89	Mount2-S2An54-22	Stromatolites	Pyrite, Nanoporous	Sulfide		89	-1.82668	0.173935	-0.294729	0.137836	0.455719	0.926684	SIMS		Baumgartner et al., 2020	10.1016/j.chemgeo.2020.119488	2020
Pilbara	Pilbara	Warawoona		Dresser	North Pole Chert	PDP2	3484.6	3477.4	3481	Van Kranendonk et al., 2008	PDP2-89	Mount2-S2An55-27	Stromatolites	Pyrite, Nanoporous	Sulfide		89	-1.87339	0.166101	-0.145025	0.12754	0.159568	0.94621	SIMS		Baumgartner et al., 2020	10.1016/j.chemgeo.2020.119488	2020
Pilbara	Pilbara	Warawoona		Dresser	North Pole Chert	PDP2	3484.6	3477.4	3481	Van Kranendonk et al., 2008	PDP2-89	Mount2-S2An56-26	Stromatolites	Pyrite, Nanoporous	Sulfide		89	-1.57736	0.165108	-0.214024	0.127282	0.436593	0.919396	SIMS		Baumgartner et al., 2020	10.1016/j.chemgeo.2020.119488	2020
Pilbara	Pilbara	Warawoona		Dresser	North Pole Chert	PDP2	3484.6	3477.4	3481	Van Kranendonk et al., 2008	PDP2-89	Mount2-S2An57-25	Stromatolites	Pyrite, Massive	Sulfide		89	-1.32555	0.163625	-0.178908	0.141185	0.309548	0.915784	SIMS		Baumgartner et al., 2020	10.1016/j.chemgeo.2020.119488	2020
Pilbara	Pilbara	Warawoona		Dresser	North Pole Chert	PDP2	3484.6	3477.4	3481	Van Kranendonk et al., 2008	PDP2-89	Mount2-S2An58-28	Stromatolites	Pyrite, Nanoporous	Sulfide		89	-1.59902	0.164667	-0.238067	0.127382	0.834345	0.920419	SIMS		Baumgartner et al., 2020	10.1016/j.chemgeo.2020.119488	2020
Pilbara	Pilbara	Warawoona		Dresser	North Pole Chert	PDP2	3484.6	3477.4	3481	Van Kranendonk et al., 2008	PDP2-89	Mount2-S2An59-29	Stromatolites	Pyrite, Massive	Sulfide		89	-1.31788	0.164452	-0.194639	0.131007	-0.20589	0.98116	SIMS		Baumgartner et al., 2020	10.1016/j.chemgeo.2020.119488	2020
Pilbara	Pilbara	Warawoona		Dresser	North Pole Chert	PDP2	3484.6	3477.4	3481	Van Kranendonk et al., 2008	PDP2-89	Mount2-S2An60-32	Stromatolites	Pyrite, Nanoporous	Sulfide		89	-1.52682	0.164821	-0.159402	0.127188	0.794635	0.983541	SIMS		Baumgartner et al., 2020	10.1016/j.chemgeo.2020.119488	2020
Pilbara	Pilbara	Warawoona		Dresser	North Pole Chert	PDP2	3484.6	3477.4	3481	Van Kranendonk et al., 2008	PDP2-89	Mount2-S2An61-33	Stromatolites	Pyrite, Nanoporous	Sulfide		89	-2.24455	0.172496	-0.129462	0.133283	1.2707	0.941571	SIMS		Baumgartner et al., 2020	10.1016/j.chemgeo.2020.119488	2020
Pilbara	Pilbara	Warawoona		Dresser	North Pole Chert	PDP2	3484.6	3477.4	3481	Van Kranendonk et al., 2008	PDP2-89	Mount2-S2An62-34	Stromatolites	Pyrite, Nanoporous	Sulfide		89	-1.28674	0.164414	-0.338213	0.143304	0.132498	0.917541	SIMS		Baumgartner et al., 2020	10.1016/j.chemgeo.2020.119488	2020
Pilbara	Pilbara	Warawoona		Dresser	North Pole Chert	PDP2	3484.6	3477.4	3481	Van Kranendonk et al., 2008	PDP2-89	Mount2-S2An63-35	Stromatolites	Pyrite, Massive	Sulfide		89	-1.58999	0.165368	-0.515252	0.137342	0.65775	0.918552	SIMS		Baumgartner et al., 2020	10.1016/j.chemgeo.2020.119488	2020
Pilbara	Pilbara	Warawoona		Dresser	North Pole Chert	PDP2	3484.6	3477.4	3481	Van Kranendonk et al., 2008	PDP2-89	Mount2-S2An64-40	Stromatolites	Pyrite, Nanoporous	Sulfide		89	-1.5487	0.164708	-0.332259	0.130316	0.0216482	0.912362	SIMS		Baumgartner et al., 2020	10.1016/j.chemgeo.2020.119488	2020
Pilbara	Pilbara	Warawoona		Dresser	North Pole Chert	PDP2	3484.6	3477.4	3481	Van Kranendonk et al., 2008	PDP2-89	Mount2-S2An65-39	Stromatolites	Pyrite, Nanoporous	Sulfide		89	-1.46251	0.164283	-0.401502	0.138604	-0.2416	0.912625	SIMS		Baumgartner et al., 2020	10.1016/j.chemgeo.2020.119488	2020
Pilbara	Pilbara	Warawoona		Dresser	North Pole Chert	PDP2	3484.6	3477.4	3481	Van Kranendonk et al., 2008	PDP2-89	Mount2-S2An66-36	Stromatolites	Pyrite, Massive	Sulfide		89	-1.11932	0.163673	-0.552013	0.131125	0.908978	0.913338	SIMS		Baumgartner et al., 2020	10.1016/j.chemgeo.2020.119488	2020
Pilbara	Pilbara	Warawoona		Dresser	North Pole Chert	PDP2	3484.6	3477.4	3481	Van Kranendonk et al., 2008	PDP2-89	Mount2-S2An67-41	Stromatolites	Pyrite, Nanoporous	Sulfide		89	-1.34202	0.170189	-0.347718	0.138106	0.36592	0.917459	SIMS		Baumgartner et al., 2020	10.1016/j.chemgeo.2020.119488	2020
Pilbara	Pilbara	Warawoona		Dresser	North Pole Chert	PDP2	3484.6	3477.4	3481	Van Kranendonk et al., 2008	PDP2-89	Mount2-S2An68-42	Stromatolites	Pyrite, Massive	Sulfide		89	-1.89798	0.177389	-0.58028	0.131906	0.918911	0.922412	SIMS		Baumgartner et al., 2020	10.1016/j.chemgeo.2020.119488	2020
Pilbara	Pilbara	Warawoona		Dresser	North Pole Chert	PDP2	3484.6	3477.4	3481	Van Kranendonk et al., 2008	PDP2-89	Mount2-S2An69-46	Stromatolites	Pyrite, Nanoporous	Sulfide		89	-1.51486	0.166285	-0.259533	0.129798	0.96948	0.944597	SIMS		Baumgartner et al., 2020	10.1016/j.chemgeo.2020.119488	2020
Pilbara	Pilbara	Warawoona		Dresser	North Pole Chert	PDP2	3484.6	3477.4	3481	Van Kranendonk et al., 2008	PDP2-89	Mount2-S2An70-43	Stromatolites	Pyrite, Massive	Sulfide		89	-1.64076	0.163624	-0.372069	0.128524	0.159537	0.911921	SIMS		Baumgartner et al., 2020	10.1016/j.chemgeo.2020.119488	2020
Pilbara	Pilbara	Warawoona		Dresser	North Pole Chert	PDP2	3484.6	3477.4	3481	Van Kranendonk et al., 2008	PDP2-89	Mount2-S2An71-54	Stromatolites	Pyrite, Nanoporous	Sulfide		89	0.810736	0.164013	-0.702759	0.126814	1.15749	0.914744	SIMS		Baumgartner et al., 2020	10.1016/j.chemgeo.2020.119488	2020
Pilbara	Pilbara	Warawoona		Dresser	North Pole Chert	PDP2	3484.6	3477.4	3481	Van Kranendonk et al., 2008	PDP2-89	Mount2-S2An72-53	Stromatolites	Pyrite, Massive	Sulfide		89	1.53479	0.164942	-0.805181	0.13105	0.469278	0.990186	SIMS		Baumgartner et al., 2020	10.1016/j.chemgeo.2020.119488	2020
Pilbara	Pilbara	Warawoona		Dresser	North Pole Chert	PDP2	3484.6	3477.4	3481	Van Kranendonk et al., 2008	PDP2-89	Mount2-S2An73-55	Stromatolites	Pyrite, Massive	Sulfide		89	0.690474	0.166639	-0.776227	0.150689	1.36496	0.915044	SIMS		Baumgartner et al., 2020	10.1016/j.chemgeo.2020.119488	2020
Pilbara	Pilbara	Warawoona		Dresser	North Pole Chert	PDP2	3484.6	3477.4	3481	Van Kranendonk et al., 2008	PDP2-89	Mount2-S2An74-49	Stromatolites	Pyrite, Massive	Sulfide		89	1.1722	0.170598	-0.701646	0.135584	0.312105	0.919651	SIMS		Baumgartner et al., 2020	10.1016/j.chemgeo.2020.119488	2020
Pilbara	Pilbara	Warawoona		Dresser	North Pole Chert	PDP2	3484.6	3477.4	3481	Van Kranendonk et al., 2008	PDP2-89	Mount2-S2An75-50	Stromatolites	Pyrite, Massive	Sulfide		89	2.24057	0.164239	-0.908835	0.130467	0.983447	0.917219	SIMS		Baumgartner et al., 2020	10.1016/j.chemgeo.2020.119488	2020
Pilbara	Pilbara	Warawoona		Dresser	North Pole Chert	PDP2	3484.6	3477.4	3481	Van Kranendonk et al., 2008	PDP2-89	Mount2-S2An76-48	Stromatolites	Pyrite, Massive	Sulfide		89	-0.5	0.164497	-0.630001	0.135267	0.628087	0.952645	SIMS		Baumgartner et al., 2020	10.1016/j.chemgeo.2020.119488	2020
Pilbara	Pilbara	Warawoona		Dresser	North Pole Chert	PDP2	3484.6	3477.4	3481	Van Kranendonk et al., 2008	PDP2-89	Mount2-S2An77-47	Stromatolites	Pyrite, Massive	Sulfide		89	2.21056	0.165019	-0.875161	0.133612	0.757732	0.971328	SIMS		Baumgartner et al., 2020	10.1016/j.chemgeo.2020.119488	2020
Pilbara	Pilbara	Warawoona		Dresser	North Pole Chert	PDP2	3484.6	3477.4	3481	Van Kranendonk et al., 2008	PDP2-89	Mount2-S2An78-61	Stromatolites	Pyrite, Nanoporous	Sulfide		89	-2.04487	0.167073	-0.265081	0.15598	0.207361	0.913154	SIMS		Baumgartner et al., 2020	10.1016/j.chemgeo.2020.119488	2020
Pilbara	Pilbara	Warawoona		Dresser	North Pole Chert	PDP2	3484.6	3477.4	3481	Van Kranendonk et al., 2008	PDP2-89	Mount2-S2An79-60	Stromatolites	Pyrite, Massive	Sulfide		89	-1.76644	0.174225	-0.309318	0.134696	0.276237	0.944464	SIMS		Baumgartner et al., 2020	10.1016/j.chemgeo.2020.119488	2020
Pilbara	Pilbara	Warawoona		Dresser	North Pole Chert	PDP2	3484.6	3477.4	3481	Van Kranendonk et al., 2008	PDP2-89	Mount2-S2An80-59	Stromatolites	Pyrite, Nanoporous	Sulfide		89	-1.65926	0.163817	-0.197645	0.127368	0.046011	0.939347	SIMS		Baumgartner et al., 2020	10.1016/j.chemgeo.2020.119488	2020
Pilbara	Pilbara	Warawoona		Dresser	North Pole Chert	PDP2	3484.6	3477.4	3481	Van Kranendonk et al., 2008	PDP2-89	Mount2-S2An81-56	Stromatolites	Pyrite, Nanoporous	Sulfide		89	-1.7705	0.166562	-0.318242	0.147799	-0.701507	0.912089	SIMS		Baumgartner et al., 2020	10.1016/j.chemgeo.2020.119488	2020
Pilbara	Pilbara	Warawoona		Dresser	North Pole Chert	PDP2	3484.6	3477.4	3481	Van Kranendonk et al., 2008	PDP2-89	Mount2-S2An82-63	Stromatolites	Pyrite, Nanoporous	Sulfide		89	-1.70755	0.165164	-0.187955	0.132074	-0.0700045	0.986093	SIMS		Baumgartner et al., 2020	10.1016/j.chemgeo.2020.119488	2020
Pilbara	Pilbara	Warawoona		Dresser	North Pole Chert	PDP2	3484.6	3477.4	3481	Van Kranendonk et al., 2008	PDP2-89	Mount2-S2An83-62	Stromatolites	Pyrite, Massive	Sulfide		89	-1.51373	0.163798	-0.345218	0.129169	0.369079	0.911204	SIMS		Baumgartner et al., 2020	10.1016/j.chemgeo.2020.119488	2020
Pilbara	Pilbara	Warawoona		Dresser	North Pole Chert	PDP2	3484.6	3477.4	3481	Van Kranendonk et al., 2008	PDP2-89	Mount2-S2An84-67	Stromatolites	Pyrite, Massive	Sulfide		89	-1.56359	0.163619	-0.217065	0.126525	-0.110576	0.909298	SIMS		Baumgartner et al., 2020	10.1016/j.chemgeo.2020.119488	2020
Pilbara	Pilbara	Warawoona		Dresser	North Pole Chert	PDP2	3484.6	3477.4	3481	Van Kranendonk et al., 2008	PDP2-89	Mount2-S2An85-66	Stromatolites	Pyrite, Nanoporous	Sulfide		89	-1.31314	0.184539	-0.462395	0.149705	0.952515	0.998098	SIMS		Baumgartner et al., 2020	10.1016/j.chemgeo.2020.119488	2020
Pilbara	Pilbara	Warawoona		Dresser	North Pole Chert	PDP2	3484.6	3477.4	3481	Van Kranendonk et al., 2008	PDP2-89	Mount3-S3An1-1	Stromatolites	Pyrite, Massive	Sulfide		89	-0.977396	0.158654	-0.200244	0.126213	-0.2173	1.14173	SIMS		Baumgartner et al., 2020	10.1016/j.chemgeo.2020.119488	2020
Pilbara	Pilbara	Warawoona		Dresser	North Pole Chert	PDP2	3484.6	3477.4	3481	Van Kranendonk et al., 2008	PDP2-89	Mount3-S3An2-2	Stromatolites	Pyrite, Nanoporous	Sulfide		89	-1.19182	0.161054	-0.171704	0.139439	1.15037	1.14392	SIMS		Baumgartner et al., 2020	10.1016/j.chemgeo.2020.119488	2020
Pilbara	Pilbara	Warawoona		Dresser	North Pole Chert	PDP2	3484.6	3477.4	3481	Van Kranendonk et al., 2008	PDP2-89	Mount3-S3An3-3	Stromatolites	Pyrite, Massive	Sulfide		89	-1.18369	0.15867	-0.53964	0.129981	0.989435	1.13899	SIMS		Baumgartner et al., 2020	10.1016/j.chemgeo.2020.119488	2020
Pilbara	Pilbara	Warawoona		Dresser	North Pole Chert	PDP2	3484.6	3477.4	3481	Van Kranendonk et al., 2008	PDP2-89	Mount3-S3An4-4	Stromatolites	Pyrite, Nanoporous	Sulfide		89	-1.02163	0.158516	-0.166052	0.140945	0.414836	1.13421	SIMS		Baumgartner et al., 2020	10.1016/j.chemgeo.2020.119488	2020
Pilbara	Pilbara	Warawoona		Dresser	North Pole Chert	PDP2	3484.6	3477.4	3481	Van Kranendonk et al., 2008	PDP2-89	Mount3-S3An5-5	Stromatolites	Pyrite, Massive	Sulfide		89	-0.75214	0.15857	-0.898779	0.126157	0.327643	1.14579	SIMS		Baumgartner et al., 2020	10.1016/j.chemgeo.2020.119488	2020
Pilbara	Pilbara	Warawoona		Dresser	North Pole Chert	PDP2	3484.6	3477.4	3481	Van Kranendonk et al., 2008	PDP2-89	Mount3-S3An6-19	Stromatolites	Pyrite, Massive	Sulfide		89	-0.104362	0.158633	-0.922153	0.125927	1.55686	1.12097	SIMS		Baumgartner et al., 2020	10.1016/j.chemgeo.2020.119488	2020
Pilbara	Pilbara	Warawoona		Dresser	North Pole Chert	PDP2	3484.6	3477.4	3481	Van Kranendonk et al., 2008	PDP2-89	Mount3-S3An7-16	Stromatolites	Pyrite, Massive	Sulfide		89	-3.95898	0.158045	-0.551542	0.134036	0.109086	1.1171	SIMS		Baumgartner et al., 2020	10.1016/j.chemgeo.2020.119488	2020
Pilbara	Pilbara	Warawoona		Dresser	North Pole Chert	PDP2	3484.6	3477.4	3481	Van Kranendonk et al., 2008	PDP2-89	Mount3-S3An8-14	Stromatolites	Pyrite, Massive	Sulfide		89	-5.34166	0.162516	-0.485303	0.130134	0.863348	1.12123	SIMS		Baumgartner et al., 2020	10.1016/j.chemgeo.2020.119488	2020
Pilbara	Pilbara	Warawoona		Dresser	North Pole Chert	PDP2	3484.6	3477.4	3481	Van Kranendonk et al., 2008	PDP2-89	Mount3-S3An9-15	Stromatolites	Pyrite, Nanoporous	Sulfide		89	-1.91272	0.170243	-0.138828	0.149194	0.0447588	1.15285	SIMS		Baumgartner et al., 2020	10.1016/j.chemgeo.2020.119488	2020
Pilbara	Pilbara	Warawoona		Dresser	North Pole Chert	PDP2	3484.6	3477.4	3481	Van Kranendonk et al., 2008	PDP2-89	Mount3-S3An10-12	Stromatolites	Pyrite, Nanoporous	Sulfide		89	-2.08945	0.171539	-0.064063	0.131317	-0.00360658	1.1383	SIMS		Baumgartner et al., 2020	10.1016/j.chemgeo.2020.119488	2020
Pilbara	Pilbara	Warawoona		Dresser	North Pole Chert	PDP2	3484.6	3477.4	3481	Van Kranendonk et al., 2008	PDP2-89	Mount3-S3An11-13	Stromatolites	Pyrite, Nanoporous	Sulfide		89	-1.16315	0.159189	0.0848169	0.126401	-0.304647	1.12728	SIMS		Baumgartner et al., 2020	10.1016/j.chemgeo.2020.119488	2020
Pilbara	Pilbara	Warawoona		Dresser	North Pole Chert	PDP2	3484.6	3477.4	3481	Van Kranendonk et al., 2008	PDP2-89	Mount3-S3An12-20	Stromatolites	Pyrite, Nanoporous	Sulfide		89	-1.95448	0.1672	-0.212041	0.130082	0.559521	1.155	SIMS		Baumgartner et al., 2020	10.1016/j.chemgeo.2020.119488	2020
Pilbara	Pilbara	Warawoona		Dresser	North Pole Chert	PDP2	3484.6	3477.4	3481	Van Kranendonk et al., 2008	PDP2-89	Mount3-S3An13-22	Stromatolites	Pyrite, Nanoporous	Sulfide		89	-1.11395	0.158515	0.0494572	0.129901	0.16247	1.16618	SIMS		Baumgartner et al., 2020	10.1016/j.chemgeo.2020.119488	2020
Pilbara	Pilbara	Warawoona		Dresser	North Pole Chert	PDP2	3484.6	3477.4	3481	Van Kranendonk et al., 2008	PDP2-89	Mount3-S3An14-21	Stromatolites	Pyrite, Massive	Sulfide		89	-0.527788	0.158623	-0.884917	0.134545	0.239481	1.11912	SIMS		Baumgartner et al., 2020	10.1016/j.chemgeo.2020.119488	2020
Pilbara	Pilbara	Warawoona		Dresser	North Pole Chert	PDP2	3484.6	3477.4	3481	Van Kranendonk et al., 2008	PDP2-89	Mount3-S3An15-23	Stromatolites	Pyrite, Nanoporous	Sulfide		89	-2.71669	0.186068	-0.26817	0.14214	0.562533	1.17389	SIMS		Baumgartner et al., 2020	10.1016/j.chemgeo.2020.119488	2020
Pilbara	Pilbara	Warawoona		Dresser	North Pole Chert	PDP2	3484.6	3477.4	3481	Van Kranendonk et al., 2008	PDP2-89	Mount3-S3An16-36	Stromatolites	Pyrite, Massive	Sulfide		89	-2.55125	0.162783	-0.620847	0.12849	0.251377	1.11394	SIMS		Baumgartner et al., 2020	10.1016/j.chemgeo.2020.119488	2020
Pilbara	Pilbara	Warawoona		Dresser	North Pole Chert	PDP2	3484.6	3477.4	3481	Van Kranendonk et al., 2008	PDP2-89	Mount3-S3An17-34	Stromatolites	Pyrite, Massive	Sulfide		89	-0.896141	0.158441	-0.744671	0.142903	0.823256	1.13123	SIMS		Baumgartner et al., 2020	10.1016/j.chemgeo.2020.119488	2020
Pilbara	Pilbara	Warawoona		Dresser	North Pole Chert	PDP2	3484.6	3477.4	3481	Van Kranendonk et al., 2008	PDP2-89	Mount3-S3An18-26	Stromatolites	Pyrite, Nanoporous	Sulfide		89	-2.55531	0.162734	-0.19079	0.140899	0.48809	1.11212	SIMS		Baumgartner et al., 2020	10.1016/j.chemgeo.2020.119488	2020
Pilbara	Pilbara	Warawoona		Dresser	North Pole Chert	PDP2	3484.6	3477.4	3481	Van Kranendonk et al., 2008	PDP2-89	Mount3-S3An19-33	Stromatolites	Pyrite, Nanoporous	Sulfide		89	-1.88135	0.159349	-0.303185	0.147625	1.22766	1.17578	SIMS		Baumgartner et al., 2020	10.1016/j.chemgeo.2020.119488	2020
Pilbara	Pilbara	Warawoona		Dresser	North Pole Chert	PDP2	3484.6	3477.4	3481	Van Kranendonk et al., 2008	PDP2-89	Mount3-S3An20-30	Stromatolites	Pyrite, Nanoporous	Sulfide		89	-2.83293	0.168223	-0.26218	0.143314	0.130145	1.11453	SIMS		Baumgartner et al., 2020	10.1016/j.chemgeo.2020.119488	2020
Pilbara	Pilbara	Warawoona		Dresser	North Pole Chert	PDP2	3484.6	3477.4	3481	Van Kranendonk et al., 2008	PDP2-89	Mount3-S3An21-35	Stromatolites	Pyrite, Nanoporous	Sulfide		89	-2.86047	0.169536	-0.214669	0.151643	0.869933	1.11404	SIMS		Baumgartner et al., 2020	10.1016/j.chemgeo.2020.119488	2020
Pilbara	Pilbara	Warawoona		Dresser	North Pole Chert	PDP2	3484.6	3477.4	3481	Van Kranendonk et al., 2008	PDP2-89	Mount3-S3An22-29	Stromatolites	Pyrite, Nanoporous	Sulfide		89	-2.44314	0.162584	-0.312718	0.127581	0.251169	1.11116	SIMS		Baumgartner et al., 2020	10.1016/j.chemgeo.2020.119488	2020
Pilbara	Pilbara	Warawoona		Dresser	North Pole Chert	PDP2	3484.6	3477.4	3481	Van Kranendonk et al., 2008	PDP2-89	Mount3-S3An23-28	Stromatolites	Pyrite, Massive	Sulfide		89	-1.32679	0.158508	-0.736305	0.131151	0.126534	1.11219	SIMS		Baumgartner et al., 2020	10.1016/j.chemgeo.2020.119488	2020
Pilbara	Pilbara	Warawoona		Dresser	North Pole Chert	PDP2	3484.6	3477.4	3481	Van Kranendonk et al., 2008	PDP2-89	Mount3-S3An24-27	Stromatolites	Pyrite, Massive	Sulfide		89	-0.492577	0.159207	-0.793879	0.132477	-0.0618361	1.11607	SIMS		Baumgartner et al., 2020	10.1016/j.chemgeo.2020.119488	2020
Pilbara	Pilbara	Warawoona		Dresser	North Pole Chert	PDP2	3484.6	3477.4	3481	Van Kranendonk et al., 2008	PDP2-89	Mount3-S3An25-43	Stromatolites	Pyrite, Nanoporous	Sulfide		89	-1.49246	0.161762	-0.298704	0.127298	-0.0474471	1.16271	SIMS		Baumgartner et al., 2020	10.1016/j.chemgeo.2020.119488	2020
Pilbara	Pilbara	Warawoona		Dresser	North Pole Chert	PDP2	3484.6	3477.4	3481	Van Kranendonk et al., 2008	PDP2-89	Mount3-S3An26-42	Stromatolites	Pyrite, Nanoporous	Sulfide		89	-1.97276	0.173039	-0.26227	0.146105	0.357981	1.11881	SIMS		Baumgartner et al., 2020	10.1016/j.chemgeo.2020.119488	2020
Pilbara	Pilbara	Warawoona		Dresser	North Pole Chert	PDP2	3484.6	3477.4	3481	Van Kranendonk et al., 2008	PDP2-89	Mount3-S3An27-37	Stromatolites	Pyrite, Massive	Sulfide		89	-0.176362	0.158628	-0.684705	0.125987	0.631236	1.12377	SIMS		Baumgartner et al., 2020	10.1016/j.chemgeo.2020.119488	2020
Pilbara	Pilbara	Warawoona		Dresser	North Pole Chert	PDP2	3484.6	3477.4	3481	Van Kranendonk et al., 2008	PDP2-89	Mount3-S3An28-40	Stromatolites	Pyrite, Massive	Sulfide		89	-1.09905	0.162643	-0.284731	0.129572	0.00989543	1.12821	SIMS		Baumgartner et al., 2020	10.1016/j.chemgeo.2020.119488	2020
Pilbara	Pilbara	Warawoona		Dresser	North Pole Chert	PDP2	3484.6	3477.4	3481	Van Kranendonk et al., 2008	PDP2-89	Mount3-S3An29-41	Stromatolites	Pyrite, Nanoporous	Sulfide		89	-2.2084	0.167513	-0.0450434	0.132152	0.489176	1.11367	SIMS		Baumgartner et al., 2020	10.1016/j.chemgeo.2020.119488	2020
Pilbara	Pilbara	Warawoona		Dresser	North Pole Chert	PDP2	3484.6	3477.4	3481	Van Kranendonk et al., 2008	PDP2-89	Mount3-S3An30-46	Stromatolites	Pyrite, Nanoporous	Sulfide		89	-2.24474	0.165187	-0.145616	0.13857	0.428411	1.11477	SIMS		Baumgartner et al., 2020	10.1016/j.chemgeo.2020.119488	2020
Pilbara	Pilbara	Warawoona		Dresser	North Pole Chert	PDP2	3484.6	3477.4	3481	Van Kranendonk et al., 2008	PDP2-89	Mount3-S3An31-48	Stromatolites	Pyrite, Nanoporous	Sulfide		89	-2.8458	0.161312	-0.186266	0.140155	0.277534	1.11306	SIMS		Baumgartner et al., 2020	10.1016/j.chemgeo.2020.119488	2020
Pilbara	Pilbara	Warawoona		Dresser	North Pole Chert	PDP2	3484.6	3477.4	3481	Van Kranendonk et al., 2008	PDP2-89	Mount3-S3An32-47	Stromatolites	Pyrite, Nanoporous	Sulfide		89	-3.28954	0.165549	-0.147506	0.139925	-0.255004	1.1142	SIMS		Baumgartner et al., 2020	10.1016/j.chemgeo.2020.119488	2020
Pilbara	Pilbara	Warawoona		Dresser	North Pole Chert	PDP2	3484.6	3477.4	3481	Van Kranendonk et al., 2008	PDP2-89	Mount3-S3An33-49	Stromatolites	Pyrite, Massive	Sulfide		89	-1.96757	0.160741	-0.23265	0.126894	-0.795152	1.11327	SIMS		Baumgartner et al., 2020	10.1016/j.chemgeo.2020.119488	2020
Pilbara	Pilbara	Warawoona		Dresser	North Pole Chert	PDP2	3484.6	3477.4	3481	Van Kranendonk et al., 2008	PDP2-89	Mount3-S3An34-55	Stromatolites	Pyrite, Massive	Sulfide		89	-1.82583	0.158384	-0.277598	0.12599	0.774276	1.13361	SIMS		Baumgartner et al., 2020	10.1016/j.chemgeo.2020.119488	2020
Pilbara	Pilbara	Warawoona		Dresser	North Pole Chert	PDP2	3484.6	3477.4	3481	Van Kranendonk et al., 2008	PDP2-89	Mount3-S3An35-54	Stromatolites	Pyrite, Nanoporous	Sulfide		89	-2.73543	0.163602	-0.141988	0.138493	0.0900408	1.11923	SIMS		Baumgartner et al., 2020	10.1016/j.chemgeo.2020.119488	2020
Pilbara	Pilbara	Warawoona		Dresser	North Pole Chert	PDP2	3484.6	3477.4	3481	Van Kranendonk et al., 2008	PDP2-89	Mount3-S3An36-53	Stromatolites	Pyrite, Nanoporous	Sulfide		89	-1.31415	0.158884	-0.023933	0.130156	0.352817	1.11768	SIMS		Baumgartner et al., 2020	10.1016/j.chemgeo.2020.119488	2020
Pilbara	Pilbara	Warawoona		Dresser	North Pole Chert	PDP2	3484.6	3477.4	3481	Van Kranendonk et al., 2008	PDP2-89	Mount3-S3An37-52	Stromatolites	Pyrite, Nanoporous	Sulfide		89	-1.54076	0.158706	-0.183759	0.126431	-0.453131	1.13678	SIMS		Baumgartner et al., 2020	10.1016/j.chemgeo.2020.119488	2020
Pilbara	Pilbara	Warawoona		Dresser	North Pole Chert	PDP2	3484.6	3477.4	3481	Van Kranendonk et al., 2008	PDP2-89	Mount3-S3An38-57	Stromatolites	Pyrite, Massive	Sulfide		89	-4.41333	0.16851	-0.591788	0.136179	0.861731	1.12657	SIMS		Baumgartner et al., 2020	10.1016/j.chemgeo.2020.119488	2020
Pilbara	Pilbara	Warawoona		Dresser	North Pole Chert	PDP2	3484.6	3477.4	3481	Van Kranendonk et al., 2008	PDP2-89	Mount3-S3An39-56	Stromatolites	Pyrite, Massive	Sulfide		89	-1.67867	0.165241	-0.313808	0.12838	-0.0468254	1.20485	SIMS		Baumgartner et al., 2020	10.1016/j.chemgeo.2020.119488	2020
Pilbara	Pilbara	Warawoona		Dresser	North Pole Chert	PDP2	3484.6	3477.4	3481	Van Kranendonk et al., 2008	PDP2-89	Mount3-S3An40-59	Stromatolites	Pyrite, Massive	Sulfide		89	-2.17342	0.159901	-0.222283	0.129812	-0.384669	1.12619	SIMS		Baumgartner et al., 2020	10.1016/j.chemgeo.2020.119488	2020
Pilbara	Pilbara	Warawoona		Dresser	North Pole Chert	PDP2	3484.6	3477.4	3481	Van Kranendonk et al., 2008	PDP2-89	Mount3-S3An41-60	Stromatolites	Pyrite, Massive	Sulfide		89	-7.68315	0.157648	-0.727188	0.125572	0.948904	1.11925	SIMS		Baumgartner et al., 2020	10.1016/j.chemgeo.2020.119488	2020
Pilbara	Pilbara	Warawoona		Dresser	North Pole Chert	PDP2	3484.6	3477.4	3481	Van Kranendonk et al., 2008	PDP2-89	Mount3-S3An42-58	Stromatolites	Pyrite, Massive	Sulfide		89	-6.99858	0.15862	-0.760063	0.156019		1.15538	SIMS		Baumgartner et al., 2020	10.1016/j.chemgeo.2020.119488	2020
Pilbara	Pilbara	Warawoona		Dresser	North Pole Chert	PDP2	3484.6	3477.4	3481	Van Kranendonk et al., 2008	PDP2-89	Mount3-S3An43-61	Stromatolites	Pyrite, Massive	Sulfide		89	-6.79883	0.158415	-0.618839	0.12583	1.01826	1.12272	SIMS		Baumgartner et al., 2020	10.1016/j.chemgeo.2020.119488	2020
Pilbara	Pilbara	Warawoona		Dresser	North Pole Chert	PDP2	3484.6	3477.4	3481	Van Kranendonk et al., 2008	PDP2-89	Mount3-S4An44-10	Stromatolites	Pyrite, Massive	Sulfide		89	-5.0459	0.15623	-0.558373	0.138386	0.921216	0.84229	SIMS		Baumgartner et al., 2020	10.1016/j.chemgeo.2020.119488	2020
Pilbara	Pilbara	Warawoona		Dresser	North Pole Chert	PDP2	3484.6	3477.4	3481	Van Kranendonk et al., 2008	PDP2-89	Mount3-S4An45-9	Stromatolites	Pyrite, Nanoporous	Sulfide		89	-4.14184	0.160338	-0.333506	0.13972	0.168172	0.848076	SIMS		Baumgartner et al., 2020	10.1016/j.chemgeo.2020.119488	2020
Pilbara	Pilbara	Warawoona		Dresser	North Pole Chert	PDP2	3484.6	3477.4	3481	Van Kranendonk et al., 2008	PDP2-89	Mount3-S4An46-7	Stromatolites	Pyrite, Massive	Sulfide		89	-5.2586	0.156436	-0.568215	0.146254	-0.30957	0.848544	SIMS		Baumgartner et al., 2020	10.1016/j.chemgeo.2020.119488	2020
Pilbara	Pilbara	Warawoona		Dresser	North Pole Chert	PDP2	3484.6	3477.4	3481	Van Kranendonk et al., 2008	PDP2-89	Mount3-S4An47-8	Stromatolites	Pyrite, Massive	Sulfide		89	-1.36381	0.155495	-0.0564213	0.145312	-0.934963	0.955153	SIMS		Baumgartner et al., 2020	10.1016/j.chemgeo.2020.119488	2020
Pilbara	Pilbara	Warawoona		Dresser	North Pole Chert	PDP2	3484.6	3477.4	3481	Van Kranendonk et al., 2008	PDP2-89	Mount3-S4An48-11	Stromatolites	Pyrite, Massive	Sulfide		89	-6.3677	0.157473	-0.558134	0.139532	-0.311918	0.83785	SIMS		Baumgartner et al., 2020	10.1016/j.chemgeo.2020.119488	2020
Pilbara	Pilbara	Warawoona		Dresser	North Pole Chert	PDP2	3484.6	3477.4	3481	Van Kranendonk et al., 2008	PDP2-89	Mount3-S4An49-6	Stromatolites	Pyrite, Massive	Sulfide		89	-5.67432	0.154839	-0.614146	0.145301	0.0442711	0.831167	SIMS		Baumgartner et al., 2020	10.1016/j.chemgeo.2020.119488	2020
Pilbara	Pilbara	Warawoona		Dresser	North Pole Chert	PDP2	3484.6	3477.4	3481	Van Kranendonk et al., 2008	PDP2-89	Mount3-S4An50-14	Stromatolites	Pyrite, Massive	Sulfide		89	-4.86815	0.155149	-0.673811	0.139026	0.0833628	0.840824	SIMS		Baumgartner et al., 2020	10.1016/j.chemgeo.2020.119488	2020
Pilbara	Pilbara	Warawoona		Dresser	North Pole Chert	PDP2	3484.6	3477.4	3481	Van Kranendonk et al., 2008	PDP2-89	Mount3-S4An51-20	Stromatolites	Pyrite, Nanoporous	Sulfide		89	-1.58576	0.157572	0.0197262	0.139221	-1.1857	0.90587	SIMS		Baumgartner et al., 2020	10.1016/j.chemgeo.2020.119488	2020
Pilbara	Pilbara	Warawoona		Dresser	North Pole Chert	PDP2	3484.6	3477.4	3481	Van Kranendonk et al., 2008	PDP2-89	Mount3-S4An52-17	Stromatolites	Pyrite, Nanoporous	Sulfide		89	-1.59117	0.155511	0.0470815	0.142122	0.864934	0.889678	SIMS		Baumgartner et al., 2020	10.1016/j.chemgeo.2020.119488	2020
Pilbara	Pilbara	Warawoona		Dresser	North Pole Chert	PDP2	3484.6	3477.4	3481	Van Kranendonk et al., 2008	PDP2-89	Mount3-S4An53-16	Stromatolites	Pyrite, Nanoporous	Sulfide		89	-2.77448	0.16785	-0.101479	0.151496	-0.906578	0.868453	SIMS		Baumgartner et al., 2020	10.1016/j.chemgeo.2020.119488	2020
Pilbara	Pilbara	Warawoona		Dresser	North Pole Chert	PDP2	3484.6	3477.4	3481	Van Kranendonk et al., 2008	PDP2-89	Mount3-S4An54-15	Stromatolites	Pyrite, Nanoporous	Sulfide		89	-2.01501	0.156261	-0.0977396	0.140993	-0.215898	0.838213	SIMS		Baumgartner et al., 2020	10.1016/j.chemgeo.2020.119488	2020
Pilbara	Pilbara	Warawoona		Dresser	North Pole Chert	PDP2	3484.6	3477.4	3481	Van Kranendonk et al., 2008	PDP2-89	Mount3-S4An55-23	Stromatolites	Pyrite, Nanoporous	Sulfide		89	-1.91192	0.165484	0.0128481	0.141794	-0.298251	0.83873	SIMS		Baumgartner et al., 2020	10.1016/j.chemgeo.2020.119488	2020
Pilbara	Pilbara	Warawoona		Dresser	North Pole Chert	PDP2	3484.6	3477.4	3481	Van Kranendonk et al., 2008	PDP2-89	Mount3-S4An56-22	Stromatolites	Pyrite, Nanoporous	Sulfide		89	-2.67207	0.158656	-0.0826184	0.147639	-0.184673	0.859669	SIMS		Baumgartner et al., 2020	10.1016/j.chemgeo.2020.119488	2020
Pilbara	Pilbara	Warawoona		Dresser	North Pole Chert	PDP2	3484.6	3477.4	3481	Van Kranendonk et al., 2008	PDP2-89	Mount3-S4An57-21	Stromatolites	Pyrite, Nanoporous	Sulfide		89	-1.35478	0.155571	-0.0258693	0.148833	-0.90391	0.832046	SIMS		Baumgartner et al., 2020	10.1016/j.chemgeo.2020.119488	2020
Pilbara	Pilbara	Warawoona		Dresser	North Pole Chert	PDP2	3484.6	3477.4	3481	Van Kranendonk et al., 2008	PDP2-89	Mount3-S4An58-24	Stromatolites	Pyrite, Nanoporous	Sulfide		89	-2.36689	0.165685	-0.00420684	0.148079	0.0147235	0.840101	SIMS		Baumgartner et al., 2020	10.1016/j.chemgeo.2020.119488	2020
Pilbara	Pilbara	Warawoona		Dresser	North Pole Chert	PDP2	3484.6	3477.4	3481	Van Kranendonk et al., 2008	PDP2-89	Mount3-S4An59-27	Stromatolites	Pyrite, Nanoporous	Sulfide		89	-2.45034	0.159677	0.091627	0.140197	0.170931	0.856976	SIMS		Baumgartner et al., 2020	10.1016/j.chemgeo.2020.119488	2020
Pilbara	Pilbara	Warawoona		Dresser	North Pole Chert	PDP2	3484.6	3477.4	3481	Van Kranendonk et al., 2008	PDP2-89	Mount3-S4An60-28	Stromatolites	Pyrite, Nanoporous	Sulfide		89	-2.82252	0.160794	-0.0304844	0.144247	-0.095096	0.836086	SIMS		Baumgartner et al., 2020	10.1016/j.chemgeo.2020.119488	2020
Pilbara	Pilbara	Warawoona		Dresser	North Pole Chert	PDP2	3484.6	3477.4	3481	Van Kranendonk et al., 2008	PDP2-89	Mount3-S4An61-29	Stromatolites	Pyrite, Nanoporous	Sulfide		89	-2.50673	0.177529	-0.00731434	0.169086	0.43976	0.867998	SIMS		Baumgartner et al., 2020	10.1016/j.chemgeo.2020.119488	2020
Pilbara	Pilbara	Warawoona		Dresser	North Pole Chert	PDP2	3484.6	3477.4	3481	Van Kranendonk et al., 2008	PDP2-89	Mount3-S4An62-34	Stromatolites	Pyrite, Nanoporous	Sulfide		89	-2.52726	0.16539	0.0598708	0.146654	-0.112019	0.842748	SIMS		Baumgartner et al., 2020	10.1016/j.chemgeo.2020.119488	2020
Pilbara	Pilbara	Warawoona		Dresser	North Pole Chert	PDP2	3484.6	3477.4	3481	Van Kranendonk et al., 2008	PDP2-89	Mount3-S4An63-31	Stromatolites	Pyrite, Nanoporous	Sulfide		89	-2.70365	0.156842	-0.0603827	0.141802	-0.660315	0.832864	SIMS		Baumgartner et al., 2020	10.1016/j.chemgeo.2020.119488	2020
Pilbara	Pilbara	Warawoona		Dresser	North Pole Chert	PDP2	3484.6	3477.4	3481	Van Kranendonk et al., 2008	PDP2-89	Mount3-S4An64-30	Stromatolites	Pyrite, Nanoporous	Sulfide		89	-2.26155	0.155746	0.050507	0.138966	-0.737076	0.83158	SIMS		Baumgartner et al., 2020	10.1016/j.chemgeo.2020.119488	2020
Pilbara	Pilbara	Warawoona		Dresser	North Pole Chert	PDP2	3484.6	3477.4	3481	Van Kranendonk et al., 2008	PDP2-89	Mount3-S4An65-35	Stromatolites	Pyrite, Nanoporous	Sulfide		89	-2.28523	0.156949	0.0396721	0.148076	-0.19685	0.835998	SIMS		Baumgartner et al., 2020	10.1016/j.chemgeo.2020.119488	2020
Pilbara	Pilbara	Warawoona		Dresser	North Pole Chert	PDP2	3484.6	3477.4	3481	Van Kranendonk et al., 2008	PDP2-89	Mount3-S4An66-41	Stromatolites	Pyrite, Nanoporous	Sulfide		89	-2.71132	0.16302	-0.0437654	0.141346	0.100622	0.849052	SIMS		Baumgartner et al., 2020	10.1016/j.chemgeo.2020.119488	2020
Pilbara	Pilbara	Warawoona		Dresser	North Pole Chert	PDP2	3484.6	3477.4	3481	Van Kranendonk et al., 2008	PDP2-89	Mount3-S4An67-40	Stromatolites	Pyrite, Nanoporous	Sulfide		89	-2.05651	0.156957	-0.0160707	0.154688	-0.320711	0.844748	SIMS		Baumgartner et al., 2020	10.1016/j.chemgeo.2020.119488	2020
Pilbara	Pilbara	Warawoona		Dresser	North Pole Chert	PDP2	3484.6	3477.4	3481	Van Kranendonk et al., 2008	PDP2-89	Mount3-S4An68-38	Stromatolites	Pyrite, Nanoporous	Sulfide		89	-2.80967	0.156168	-0.0343292	0.149978	0.576163	0.843074	SIMS		Baumgartner et al., 2020	10.1016/j.chemgeo.2020.119488	2020
Pilbara	Pilbara	Warawoona		Dresser	North Pole Chert	PDP2	3484.6	3477.4	3481	Van Kranendonk et al., 2008	PDP2-89	Mount3-S4An69-37	Stromatolites	Pyrite, Nanoporous	Sulfide		89	-2.5532	0.158187	-0.0828819	0.140684	0.0309154	0.846423	SIMS		Baumgartner et al., 2020	10.1016/j.chemgeo.2020.119488	2020
Pilbara	Pilbara	Warawoona		Dresser	North Pole Chert	PDP2	3484.6	3477.4	3481	Van Kranendonk et al., 2008	PDP2-89	Mount3-S4An70-36	Stromatolites	Pyrite, Nanoporous	Sulfide		89	-2.7729	0.169619	-0.121414	0.154101	0.735516	0.912137	SIMS		Baumgartner et al., 2020	10.1016/j.chemgeo.2020.119488	2020
Pilbara	Pilbara	Warawoona		Dresser	North Pole Chert	PDP2	3484.6	3477.4	3481	Van Kranendonk et al., 2008	PDP2-89	Mount3-S4An71-42	Stromatolites	Pyrite, Nanoporous	Sulfide		89	-2.54914	0.163231	-0.00786106	0.156894	0.108481	0.905084	SIMS		Baumgartner et al., 2020	10.1016/j.chemgeo.2020.119488	2020
Pilbara	Pilbara	Warawoona		Dresser	North Pole Chert	PDP2	3484.6	3477.4	3481	Van Kranendonk et al., 2008	PDP2-89	Mount3-S4An72-44	Stromatolites	Pyrite, Nanoporous	Sulfide		89	-2.23628	0.156372	0.0222873	0.152948	-0.867054	0.860516	SIMS		Baumgartner et al., 2020	10.1016/j.chemgeo.2020.119488	2020
Pilbara	Pilbara	Warawoona		Dresser	North Pole Chert	PDP2	3484.6	3477.4	3481	Van Kranendonk et al., 2008	PDP2-89	Mount3-S4An73-48	Stromatolites	Pyrite, Nanoporous	Sulfide		89	-2.5214	0.160578	0.099646	0.140941	0.0880539	0.925608	SIMS		Baumgartner et al., 2020	10.1016/j.chemgeo.2020.119488	2020
Pilbara	Pilbara	Warawoona		Dresser	North Pole Chert	PDP2	3484.6	3477.4	3481	Van Kranendonk et al., 2008	PDP2-89	Mount3-S4An74-43	Stromatolites	Pyrite, Nanoporous	Sulfide		89	-2.61952	0.169418	0.0210837	0.163771	0.224905	0.959465	SIMS		Baumgartner et al., 2020	10.1016/j.chemgeo.2020.119488	2020
Pilbara	Pilbara	Warawoona		Dresser	North Pole Chert	PDP2	3484.6	3477.4	3481	Van Kranendonk et al., 2008	PDP2-89	Mount3-S4An75-47	Stromatolites	Pyrite, Nanoporous	Sulfide		89	-2.29628	0.156391	0.00219148	0.15546	0.238768	0.856632	SIMS		Baumgartner et al., 2020	10.1016/j.chemgeo.2020.119488	2020
Pilbara	Pilbara	Warawoona		Dresser	North Pole Chert	PDP2	3484.6	3477.4	3481	Van Kranendonk et al., 2008	PDP2-89	Mount3-S4An117-49	Stromatolite, Within barite	Pyrite	Sulfide		89	-10.1486	0.310115	-0.817795	0.156563	0.49856	0.846732	SIMS		Baumgartner et al., 2020	10.1016/j.chemgeo.2020.119488	2020
Pilbara	Pilbara	Warawoona		Dresser	North Pole Chert	PDP2	3484.6	3477.4	3481	Van Kranendonk et al., 2008	PDP2-89	Mount3-S4An118-50	Stromatolite, Within barite	Pyrite	Sulfide		89	-8.28498	0.310339	-0.775584	0.149982	0.603306	0.884732	SIMS		Baumgartner et al., 2020	10.1016/j.chemgeo.2020.119488	2020
Pilbara	Pilbara	Warawoona		Dresser	North Pole Chert	PDP2	3484.6	3477.4	3481	Van Kranendonk et al., 2008	PDP2-89	Mount3-S4An119-51	Stromatolite, Within barite	Pyrite	Sulfide		89	-10.2706	0.308484	-0.805033	0.14098	0.354873	0.883449	SIMS		Baumgartner et al., 2020	10.1016/j.chemgeo.2020.119488	2020
Pilbara	Pilbara	Warawoona		Dresser	North Pole Chert	PDP2	3484.6	3477.4	3481	Van Kranendonk et al., 2008	PDP2-89	Mount3-S4An128-52	Stromatolite, Within barite	Pyrite	Sulfide		89	-5.33958	0.330506	-0.554895	0.153258	0.206716	0.967887	SIMS		Baumgartner et al., 2020	10.1016/j.chemgeo.2020.119488	2020
Pilbara	Pilbara	Warawoona		Dresser	North Pole Chert	PDP2	3484.6	3477.4	3481	Van Kranendonk et al., 2008	PDP2-89	Mount3-S5An76-7	Stromatolite, Within barite	Pyrite	Sulfide		89	-10.2128	0.517174	-0.964944	0.236846			SIMS		Baumgartner et al., 2020	10.1016/j.chemgeo.2020.119488	2020
Pilbara	Pilbara	Warawoona		Dresser	North Pole Chert	PDP2	3484.6	3477.4	3481	Van Kranendonk et al., 2008	PDP2-89	Mount3-S5An77-8	Stromatolite, Within barite	Pyrite	Sulfide		89	-11.2041	0.50348	-0.867483	0.242363			SIMS		Baumgartner et al., 2020	10.1016/j.chemgeo.2020.119488	2020
Pilbara	Pilbara	Warawoona		Dresser	North Pole Chert	PDP2	3484.6	3477.4	3481	Van Kranendonk et al., 2008	PDP2-89	Mount3-S5An78-9	Stromatolite, Within barite	Pyrite	Sulfide		89	-11.5578	0.503194	-0.735031	0.233779			SIMS		Baumgartner et al., 2020	10.1016/j.chemgeo.2020.119488	2020
Pilbara	Pilbara	Warawoona		Dresser	North Pole Chert	PDP2	3484.6	3477.4	3481	Van Kranendonk et al., 2008	PDP2-89	Mount3-S5An79-10	Stromatolite, Within barite	Pyrite	Sulfide		89	-7.98786	0.485631	-0.682296	0.241367			SIMS		Baumgartner et al., 2020	10.1016/j.chemgeo.2020.119488	2020
Pilbara	Pilbara	Warawoona		Dresser	North Pole Chert	PDP2	3484.6	3477.4	3481	Van Kranendonk et al., 2008	PDP2-89	Mount3-S5An80-11	Stromatolite, Within barite	Pyrite	Sulfide		89	-9.25631	0.591923	-1.07849	0.251953			SIMS		Baumgartner et al., 2020	10.1016/j.chemgeo.2020.119488	2020
Pilbara	Pilbara	Warawoona		Dresser	North Pole Chert	PDP2	3484.6	3477.4	3481	Van Kranendonk et al., 2008	PDP2-89	Mount3-S5An81-12	Stromatolite, Within barite	Pyrite	Sulfide		89	-6.52846	0.490321	-0.727916	0.23528			SIMS		Baumgartner et al., 2020	10.1016/j.chemgeo.2020.119488	2020
Pilbara	Pilbara	Warawoona		Dresser	North Pole Chert	PDP2	3484.6	3477.4	3481	Van Kranendonk et al., 2008	PDP2-89	Mount3-S5An82-15	Stromatolite, Within barite	Pyrite	Sulfide		89	-11.4599	0.527209	-1.3754	0.247046			SIMS		Baumgartner et al., 2020	10.1016/j.chemgeo.2020.119488	2020
Pilbara	Pilbara	Warawoona		Dresser	North Pole Chert	PDP2	3484.6	3477.4	3481	Van Kranendonk et al., 2008	PDP2-89	Mount3-S5An83-16	Stromatolite, Within barite	Pyrite	Sulfide		89	-8.00885	0.520329	-1.02512	0.240696			SIMS		Baumgartner et al., 2020	10.1016/j.chemgeo.2020.119488	2020
Pilbara	Pilbara	Warawoona		Dresser	North Pole Chert	PDP2	3484.6	3477.4	3481	Van Kranendonk et al., 2008	PDP2-89	Mount3-S5An84-17	Stromatolite, Within barite	Pyrite	Sulfide		89	-4.82033	0.518868	-0.763295	0.238383			SIMS		Baumgartner et al., 2020	10.1016/j.chemgeo.2020.119488	2020
Pilbara	Pilbara	Warawoona		Dresser	North Pole Chert	PDP2	3484.6	3477.4	3481	Van Kranendonk et al., 2008	PDP2-89	Mount3-S5An85-18	Stromatolite, Within barite	Pyrite	Sulfide		89	-7.23785	0.540207	-1.11504	0.242565			SIMS		Baumgartner et al., 2020	10.1016/j.chemgeo.2020.119488	2020
Pilbara	Pilbara	Warawoona		Dresser	North Pole Chert	PDP2	3484.6	3477.4	3481	Van Kranendonk et al., 2008	PDP2-89	Mount3-S5An86-19	Stromatolite, Within barite	Pyrite	Sulfide		89	-9.29536	0.623125	-1.30453	0.280892			SIMS		Baumgartner et al., 2020	10.1016/j.chemgeo.2020.119488	2020
Pilbara	Pilbara	Warawoona		Dresser	North Pole Chert	PDP2	3484.6	3477.4	3481	Van Kranendonk et al., 2008	PDP2-89	Mount3-S5An87-20	Stromatolite, Within barite	Pyrite	Sulfide		89	-5.76852	0.504769	-0.672415	0.237671			SIMS		Baumgartner et al., 2020	10.1016/j.chemgeo.2020.119488	2020
Pilbara	Pilbara	Warawoona		Dresser	North Pole Chert	PDP2	3484.6	3477.4	3481	Van Kranendonk et al., 2008	PDP2-89	Mount3-S5An88-21	Stromatolite, Within barite	Pyrite	Sulfide		89	-6.80698	0.507877	-0.641079	0.2565			SIMS		Baumgartner et al., 2020	10.1016/j.chemgeo.2020.119488	2020
Pilbara	Pilbara	Warawoona		Dresser	North Pole Chert	PDP2	3484.6	3477.4	3481	Van Kranendonk et al., 2008	PDP2-89	Mount3-S5An89-22	Stromatolite, Within barite	Pyrite	Sulfide		89	-4.9052	0.494315	-0.538236	0.234687			SIMS		Baumgartner et al., 2020	10.1016/j.chemgeo.2020.119488	2020
Pilbara	Pilbara	Warawoona		Dresser	North Pole Chert	PDP2	3484.6	3477.4	3481	Van Kranendonk et al., 2008	PDP2-89	Mount3-S5An90-24	Stromatolite, Within barite	Pyrite	Sulfide		89	-9.87452	0.630151	-1.25371	0.287375			SIMS		Baumgartner et al., 2020	10.1016/j.chemgeo.2020.119488	2020
Pilbara	Pilbara	Warawoona		Dresser	North Pole Chert	PDP2	3484.6	3477.4	3481	Van Kranendonk et al., 2008	PDP2-89	Mount3-S5An91-23	Stromatolite, Within barite	Pyrite	Sulfide		89	-10.9184	0.522883	-1.15841	0.24704			SIMS		Baumgartner et al., 2020	10.1016/j.chemgeo.2020.119488	2020
Pilbara	Pilbara	Warawoona		Dresser	North Pole Chert	PDP2	3484.6	3477.4	3481	Van Kranendonk et al., 2008	PDP2-89	Mount3-S5An92-26	Stromatolite, Within barite	Pyrite	Sulfide		89	-4.70319	0.51442	-0.363274	0.240537			SIMS		Baumgartner et al., 2020	10.1016/j.chemgeo.2020.119488	2020
Pilbara	Pilbara	Warawoona		Dresser	North Pole Chert	PDP2	3484.6	3477.4	3481	Van Kranendonk et al., 2008	PDP2-89	Mount3-S5An93-27	Stromatolite, Within barite	Pyrite	Sulfide		89	-7.44504	0.522687	-0.583729	0.246439			SIMS		Baumgartner et al., 2020	10.1016/j.chemgeo.2020.119488	2020
Pilbara	Pilbara	Warawoona		Dresser	North Pole Chert	PDP2	3484.6	3477.4	3481	Van Kranendonk et al., 2008	PDP2-89	Mount3-S5An94-28	Stromatolite, Within barite	Pyrite	Sulfide		89	-4.99345	0.515851	-0.856486	0.240092			SIMS		Baumgartner et al., 2020	10.1016/j.chemgeo.2020.119488	2020
Pilbara	Pilbara	Warawoona		Dresser	North Pole Chert	PDP2	3484.6	3477.4	3481	Van Kranendonk et al., 2008	PDP2-89	Mount3-S5An95-29	Stromatolite, Within barite	Pyrite	Sulfide		89	-4.79506	0.505815	-0.446918	0.237337			SIMS		Baumgartner et al., 2020	10.1016/j.chemgeo.2020.119488	2020
Pilbara	Pilbara	Warawoona		Dresser	North Pole Chert	PDP2	3484.6	3477.4	3481	Van Kranendonk et al., 2008	PDP2-89	Mount3-S5An96-32	Stromatolite, Within barite	Pyrite	Sulfide		89	-4.72938	0.529757	-0.809808	0.24251			SIMS		Baumgartner et al., 2020	10.1016/j.chemgeo.2020.119488	2020
Pilbara	Pilbara	Warawoona		Dresser	North Pole Chert	PDP2	3484.6	3477.4	3481	Van Kranendonk et al., 2008	PDP2-89	Mount3-S5An97-33	Stromatolite, Within barite	Pyrite	Sulfide		89	-3.99606	0.52053	-0.421067	0.240742			SIMS		Baumgartner et al., 2020	10.1016/j.chemgeo.2020.119488	2020
Pilbara	Pilbara	Warawoona		Dresser	North Pole Chert	PDP2	3484.6	3477.4	3481	Van Kranendonk et al., 2008	PDP2-89	Mount3-S5An98-36	Stromatolite, Within barite	Pyrite	Sulfide		89	-7.57031	0.552004	-1.16944	0.255908			SIMS		Baumgartner et al., 2020	10.1016/j.chemgeo.2020.119488	2020
Pilbara	Pilbara	Warawoona		Dresser	North Pole Chert	PDP2	3484.6	3477.4	3481	Van Kranendonk et al., 2008	PDP2-89	Mount3-S5An99-37	Stromatolite, Within barite	Pyrite	Sulfide		89	-8.54783	0.542347	-0.536224	0.24412			SIMS		Baumgartner et al., 2020	10.1016/j.chemgeo.2020.119488	2020
Pilbara	Pilbara	Warawoona		Dresser	North Pole Chert	PDP2	3484.6	3477.4	3481	Van Kranendonk et al., 2008	PDP2-89	Mount3-S5An100-34	Stromatolite, Within barite	Pyrite	Sulfide		89	-4.58673	0.499954	-0.468698	0.236282			SIMS		Baumgartner et al., 2020	10.1016/j.chemgeo.2020.119488	2020
Pilbara	Pilbara	Warawoona		Dresser	North Pole Chert	PDP2	3484.6	3477.4	3481	Van Kranendonk et al., 2008	PDP2-89	Mount3-S5An101-35	Stromatolite, Within barite	Pyrite	Sulfide		89	-6.75597	0.537924	-0.538089	0.251805			SIMS		Baumgartner et al., 2020	10.1016/j.chemgeo.2020.119488	2020
Pilbara	Pilbara	Warawoona		Dresser	North Pole Chert	PDP2	3484.6	3477.4	3481	Van Kranendonk et al., 2008	PDP2-89	Mount3-S5An102-40	Stromatolite, Within barite	Pyrite	Sulfide		89	-5.0106	0.534779	-0.75699	0.243738			SIMS		Baumgartner et al., 2020	10.1016/j.chemgeo.2020.119488	2020
Pilbara	Pilbara	Warawoona		Dresser	North Pole Chert	PDP2	3484.6	3477.4	3481	Van Kranendonk et al., 2008	PDP2-89	Mount3-S5An103-64	Stromatolite, Within barite	Pyrite	Sulfide		89	-9.93749	0.526219	-0.925183	0.252902			SIMS		Baumgartner et al., 2020	10.1016/j.chemgeo.2020.119488	2020
Pilbara	Pilbara	Warawoona		Dresser	North Pole Chert	PDP2	3484.6	3477.4	3481	Van Kranendonk et al., 2008	PDP2-89	Mount3-S5An104-66	Stromatolite, Within barite	Pyrite	Sulfide		89	-9.58516	0.569883	-0.793932	0.266986			SIMS		Baumgartner et al., 2020	10.1016/j.chemgeo.2020.119488	2020
Pilbara	Pilbara	Warawoona		Dresser	North Pole Chert	PDP2	3484.6	3477.4	3481	Van Kranendonk et al., 2008	PDP2-89	Mount3-S5An105-67	Stromatolite, Within barite	Pyrite	Sulfide		89	-9.71923	0.51535	-0.978634	0.243485			SIMS		Baumgartner et al., 2020	10.1016/j.chemgeo.2020.119488	2020
Pilbara	Pilbara	Warawoona		Dresser	North Pole Chert	PDP2	3484.6	3477.4	3481	Van Kranendonk et al., 2008	PDP2-89	Mount3-S5An106-70	Stromatolite, Within barite	Pyrite	Sulfide		89	-6.04839	0.515284	-0.498345	0.242396			SIMS		Baumgartner et al., 2020	10.1016/j.chemgeo.2020.119488	2020
Pilbara	Pilbara	Warawoona		Dresser	North Pole Chert	PDP2	3484.6	3477.4	3481	Van Kranendonk et al., 2008	PDP2-89	Mount3-S5An107-71	Stromatolite, Within barite	Pyrite	Sulfide		89	-5.22886	0.512524	-0.776002	0.243965			SIMS		Baumgartner et al., 2020	10.1016/j.chemgeo.2020.119488	2020
Pilbara	Pilbara	Warawoona		Dresser	North Pole Chert	PDP2	3484.6	3477.4	3481	Van Kranendonk et al., 2008	PDP2-89	Mount3-S5An108-41	Stromatolite, Within barite	Pyrite	Sulfide		89	-9.4292	0.509477	-1.11703	0.236478			SIMS		Baumgartner et al., 2020	10.1016/j.chemgeo.2020.119488	2020
Pilbara	Pilbara	Warawoona		Dresser	North Pole Chert	PDP2	3484.6	3477.4	3481	Van Kranendonk et al., 2008	PDP2-89	Mount3-S5An109-42	Stromatolite, Within barite	Pyrite	Sulfide		89	-9.47186	0.516448	-1.09926	0.241426			SIMS		Baumgartner et al., 2020	10.1016/j.chemgeo.2020.119488	2020
Pilbara	Pilbara	Warawoona		Dresser	North Pole Chert	PDP2	3484.6	3477.4	3481	Van Kranendonk et al., 2008	PDP2-89	Mount3-S5An110-43	Stromatolite, Within barite	Pyrite	Sulfide		89	-9.11999	0.485636	-0.863777	0.231071			SIMS		Baumgartner et al., 2020	10.1016/j.chemgeo.2020.119488	2020
Pilbara	Pilbara	Warawoona		Dresser	North Pole Chert	PDP2	3484.6	3477.4	3481	Van Kranendonk et al., 2008	PDP2-89	Mount3-S5An111-44	Stromatolite, Within barite	Pyrite	Sulfide		89	-5.73082	0.500414	-0.897282	0.248453			SIMS		Baumgartner et al., 2020	10.1016/j.chemgeo.2020.119488	2020
Pilbara	Pilbara	Warawoona		Dresser	North Pole Chert	PDP2	3484.6	3477.4	3481	Van Kranendonk et al., 2008	PDP2-89	Mount3-S5An112-47	Stromatolite, Within barite	Pyrite	Sulfide		89	-6.29395	0.517713	-0.781487	0.246004			SIMS		Baumgartner et al., 2020	10.1016/j.chemgeo.2020.119488	2020
Pilbara	Pilbara	Warawoona		Dresser	North Pole Chert	PDP2	3484.6	3477.4	3481	Van Kranendonk et al., 2008	PDP2-89	Mount3-S5An113-48	Stromatolite, Within barite	Pyrite	Sulfide		89	-6.70541	0.499052	-0.490552	0.236827			SIMS		Baumgartner et al., 2020	10.1016/j.chemgeo.2020.119488	2020
Pilbara	Pilbara	Warawoona		Dresser	North Pole Chert	PDP2	3484.6	3477.4	3481	Van Kranendonk et al., 2008	PDP2-89	Mount3-S5An114-49	Stromatolite, Within barite	Pyrite	Sulfide		89	-3.99855	0.499367	-0.578754	0.240436			SIMS		Baumgartner et al., 2020	10.1016/j.chemgeo.2020.119488	2020
Pilbara	Pilbara	Warawoona		Dresser	North Pole Chert	PDP2	3484.6	3477.4	3481	Van Kranendonk et al., 2008	PDP2-89	Mount3-S5An115-50	Stromatolite, Within barite	Pyrite	Sulfide		89	-4.86186	0.517502	-0.344397	0.238582			SIMS		Baumgartner et al., 2020	10.1016/j.chemgeo.2020.119488	2020
Pilbara	Pilbara	Warawoona		Dresser	North Pole Chert	PDP2	3484.6	3477.4	3481	Van Kranendonk et al., 2008	PDP2-89	Mount3-S5An116-51	Stromatolite, Within barite	Pyrite	Sulfide		89	-9.16603	0.513623	-0.951697	0.239855			SIMS		Baumgartner et al., 2020	10.1016/j.chemgeo.2020.119488	2020
Pilbara	Pilbara	Warawoona		Dresser	North Pole Chert	PDP2	3484.6	3477.4	3481	Van Kranendonk et al., 2008	PDP2-89	Mount3-S5An120-54	Stromatolite, Within barite	Pyrite	Sulfide		89	-6.92051	0.534737	-0.746777	0.247726			SIMS		Baumgartner et al., 2020	10.1016/j.chemgeo.2020.119488	2020
Pilbara	Pilbara	Warawoona		Dresser	North Pole Chert	PDP2	3484.6	3477.4	3481	Van Kranendonk et al., 2008	PDP2-89	Mount3-S5An121-55	Stromatolite, Within barite	Pyrite	Sulfide		89	-9.29446	0.531028	-1.06032	0.238648			SIMS		Baumgartner et al., 2020	10.1016/j.chemgeo.2020.119488	2020
Pilbara	Pilbara	Warawoona		Dresser	North Pole Chert	PDP2	3484.6	3477.4	3481	Van Kranendonk et al., 2008	PDP2-89	Mount3-S5An122-56	Stromatolite, Within barite	Pyrite	Sulfide		89	-9.20711	0.501731	-0.927867	0.234215			SIMS		Baumgartner et al., 2020	10.1016/j.chemgeo.2020.119488	2020
Pilbara	Pilbara	Warawoona		Dresser	North Pole Chert	PDP2	3484.6	3477.4	3481	Van Kranendonk et al., 2008	PDP2-89	Mount3-S5An123-57	Stromatolite, Within barite	Pyrite	Sulfide		89	-4.22515	0.507579	-0.369817	0.237023			SIMS		Baumgartner et al., 2020	10.1016/j.chemgeo.2020.119488	2020
Pilbara	Pilbara	Warawoona		Dresser	North Pole Chert	PDP2	3484.6	3477.4	3481	Van Kranendonk et al., 2008	PDP2-89	Mount3-S5An124-58	Stromatolite, Within barite	Pyrite	Sulfide		89	-5.3855	0.507661	-0.601037	0.25012			SIMS		Baumgartner et al., 2020	10.1016/j.chemgeo.2020.119488	2020
Pilbara	Pilbara	Warawoona		Dresser	North Pole Chert	PDP2	3484.6	3477.4	3481	Van Kranendonk et al., 2008	PDP2-89	Mount3-S5An125-59	Stromatolite, Within barite	Pyrite	Sulfide		89	-4.59734	0.494101	-0.74686	0.24543			SIMS		Baumgartner et al., 2020	10.1016/j.chemgeo.2020.119488	2020
Pilbara	Pilbara	Warawoona		Dresser	North Pole Chert	PDP2	3484.6	3477.4	3481	Van Kranendonk et al., 2008	PDP2-89	Mount3-S5An126-63	Stromatolite, Within barite	Pyrite	Sulfide		89	-11.5707	0.542005	-0.932826	0.24748			SIMS		Baumgartner et al., 2020	10.1016/j.chemgeo.2020.119488	2020
Pilbara	Pilbara	Warawoona		Dresser	North Pole Chert	PDP2	3484.6	3477.4	3481	Van Kranendonk et al., 2008	PDP2-89	Mount3-S5An127-65	Stromatolite, Within barite	Pyrite	Sulfide		89	-10.3828	0.55382	-0.837334	0.250269			SIMS		Baumgartner et al., 2020	10.1016/j.chemgeo.2020.119488	2020
Pilbara	Pilbara	Warawoona		Dresser	North Pole Chert	PDP2	3484.6	3477.4	3481	Van Kranendonk et al., 2008	PDP2-89	Mount3-S5An129-62	Stromatolite, Within barite	Pyrite	Sulfide		89	-6.62529	0.527447	-0.863112	0.244			SIMS		Baumgartner et al., 2020	10.1016/j.chemgeo.2020.119488	2020
Kaapvaal	Transvaal	Pretoria	Lower Pretoria	Rooihoogte		EBA2	2428	2316	2372	Hannah et al., 2004; Max age based on correlation of Gumsley et al., 2017	EBA2/67	1	Shale, Carbonaceous	Pyrite	Sulfide		1335.58	-30.34	0.2	-0.14	0.07			KrF Spot Fluorination, SF6		Bekker et al., 2004	10.1038/nature02260	2004
Kaapvaal	Transvaal	Pretoria	Lower Pretoria	Rooihoogte		EBA2	2428	2316	2372	Hannah et al., 2004; Max age based on correlation of Gumsley et al., 2017	EBA2/67	2	Shale, Carbonaceous	Pyrite	Sulfide		1335.58	-27.29	0.2	0.13	0.07			KrF Spot Fluorination, SF6		Bekker et al., 2004	10.1038/nature02260	2004
Kaapvaal	Transvaal	Pretoria	Lower Pretoria	Rooihoogte		EBA2	2428	2316	2372	Hannah et al., 2004; Max age based on correlation of Gumsley et al., 2017	EBA2/67	3	Shale, Carbonaceous	Pyrite	Sulfide		1335.58	-24.2	0.2	0.13	0.07			KrF Spot Fluorination, SF6		Bekker et al., 2004	10.1038/nature02260	2004
Kaapvaal	Transvaal	Pretoria	Lower Pretoria	Rooihoogte		EBA2	2428	2316	2372	Hannah et al., 2004; Max age based on correlation of Gumsley et al., 2017	EBA2/67	4	Shale, Carbonaceous	Pyrite	Sulfide		1335.58	-25.67	0.2	0.27	0.07			KrF Spot Fluorination, SF6		Bekker et al., 2004	10.1038/nature02260	2004
Kaapvaal	Transvaal	Pretoria	Lower Pretoria	Rooihoogte		EBA2	2428	2316	2372	Hannah et al., 2004; Max age based on correlation of Gumsley et al., 2017	EBA2/55	1	Shale, Carbonaceous	Pyrite	Sulfide		1335.75	-29.5	0.2	0.16	0.07			KrF Spot Fluorination, SF6		Bekker et al., 2004	10.1038/nature02260	2004
Kaapvaal	Transvaal	Pretoria	Lower Pretoria	Rooihoogte		EBA2	2428	2316	2372	Hannah et al., 2004; Max age based on correlation of Gumsley et al., 2017	EBA2/55	2	Shale, Carbonaceous	Pyrite	Sulfide		1335.75	-30.03	0.2	0.01	0.07			KrF Spot Fluorination, SF6		Bekker et al., 2004	10.1038/nature02260	2004
Kaapvaal	Transvaal	Pretoria	Lower Pretoria	Rooihoogte		EBA2	2428	2316	2372	Hannah et al., 2004; Max age based on correlation of Gumsley et al., 2017	EBA2/59	1	Shale, Carbonaceous	Pyrite	Sulfide		1336.46	-26.1	0.2	0.25	0.07			KrF Spot Fluorination, SF6		Bekker et al., 2004	10.1038/nature02260	2004
Kaapvaal	Transvaal	Pretoria	Lower Pretoria	Rooihoogte		EBA2	2428	2316	2372	Hannah et al., 2004; Max age based on correlation of Gumsley et al., 2017	EBA2/59	2	Shale, Carbonaceous	Pyrite	Sulfide		1336.46	-25.79	0.2	0.33	0.07			KrF Spot Fluorination, SF6		Bekker et al., 2004	10.1038/nature02260	2004
Kaapvaal	Transvaal	Pretoria	Lower Pretoria	Rooihoogte		EBA2	2428	2316	2372	Hannah et al., 2004; Max age based on correlation of Gumsley et al., 2017	EBA2/60	1	Shale, Carbonaceous	Pyrite	Sulfide		1336.59	-29.35	0.2	0.12	0.07			KrF Spot Fluorination, SF6		Bekker et al., 2004	10.1038/nature02260	2004
Kaapvaal	Transvaal	Pretoria	Lower Pretoria	Rooihoogte		EBA2	2428	2316	2372	Hannah et al., 2004; Max age based on correlation of Gumsley et al., 2017	EBA2/60	2	Shale, Carbonaceous	Pyrite	Sulfide		1336.59	-30.44	0.2	0.06	0.07			KrF Spot Fluorination, SF6		Bekker et al., 2004	10.1038/nature02260	2004
Kaapvaal	Transvaal	Pretoria	Lower Pretoria	Timeball Hill		EBA2	2316	2310	2313	Hannah et al., 2004; Rasmussen et al., 2013	EBA2/30	1	Shale, Carbonaceous	Pyrite	Sulfide		1333.05	-25.89	0.2	0.08	0.07			KrF Spot Fluorination, SF6		Bekker et al., 2004	10.1038/nature02260	2004
Kaapvaal	Transvaal	Pretoria	Lower Pretoria	Timeball Hill		EBA2	2316	2310	2313	Hannah et al., 2004; Rasmussen et al., 2013	EBA2/30	2	Shale, Carbonaceous	Pyrite	Sulfide		1333.05	-26.58	0.2	0.04	0.07			KrF Spot Fluorination, SF6		Bekker et al., 2004	10.1038/nature02260	2004
Kaapvaal	Transvaal	Pretoria	Lower Pretoria	Timeball Hill		EBA2	2316	2310	2313	Hannah et al., 2004; Rasmussen et al., 2013	EBA2/30	3	Shale, Carbonaceous	Pyrite	Sulfide		1333.05	-25.93	0.2	0.07	0.07			KrF Spot Fluorination, SF6		Bekker et al., 2004	10.1038/nature02260	2004
Kaapvaal	Transvaal	Pretoria	Lower Pretoria	Timeball Hill		EBA2	2316	2310	2313	Hannah et al., 2004; Rasmussen et al., 2013	EBA2/34	1	Shale, Carbonaceous	Pyrite	Sulfide		1333.45	-31.56	0.2	-0.11	0.07			KrF Spot Fluorination, SF6		Bekker et al., 2004	10.1038/nature02260	2004
Kaapvaal	Transvaal	Pretoria	Lower Pretoria	Timeball Hill		EBA2	2316	2310	2313	Hannah et al., 2004; Rasmussen et al., 2013	EBA2/34	2	Shale, Carbonaceous	Pyrite	Sulfide		1333.45	-35.31	0.2	0.03	0.07			KrF Spot Fluorination, SF6		Bekker et al., 2004	10.1038/nature02260	2004
Kaapvaal	Transvaal	Pretoria	Lower Pretoria	Timeball Hill		EBA2	2316	2310	2313	Hannah et al., 2004; Rasmussen et al., 2013	EBA2/34	3	Shale, Carbonaceous	Pyrite	Sulfide		1333.45	-33.85	0.2	0.03	0.07			KrF Spot Fluorination, SF6		Bekker et al., 2004	10.1038/nature02260	2004
Kaapvaal	Transvaal	Pretoria	Lower Pretoria	Timeball Hill		EBA2	2316	2310	2313	Hannah et al., 2004; Rasmussen et al., 2013	EBA2/34	4	Shale, Carbonaceous	Pyrite	Sulfide		1333.45	-33.96	0.2	0.17	0.07			KrF Spot Fluorination, SF6		Bekker et al., 2004	10.1038/nature02260	2004
Kaapvaal	Transvaal	Pretoria	Lower Pretoria	Timeball Hill		EBA2	2316	2310	2313	Hannah et al., 2004; Rasmussen et al., 2013	EBA2/34	5	Shale, Carbonaceous	Pyrite	Sulfide		1333.45	-34.02	0.2	0	0.07			KrF Spot Fluorination, SF6		Bekker et al., 2004	10.1038/nature02260	2004
Kaapvaal	Transvaal	Pretoria	Lower Pretoria	Timeball Hill		EBA2	2316	2310	2313	Hannah et al., 2004; Rasmussen et al., 2013	EBA2/38	1	Shale, Carbonaceous	Pyrite	Sulfide		1333.85	-31.55	0.2	-0.11	0.07			KrF Spot Fluorination, SF6		Bekker et al., 2004	10.1038/nature02260	2004
Kaapvaal	Transvaal	Pretoria	Lower Pretoria	Timeball Hill		EBA2	2316	2310	2313	Hannah et al., 2004; Rasmussen et al., 2013	EBA2/38	2	Shale, Carbonaceous	Pyrite	Sulfide		1333.85	-33.13	0.2	-0.16	0.07			KrF Spot Fluorination, SF6		Bekker et al., 2004	10.1038/nature02260	2004
North American	Los Angeles Basin			Monterey			17	5	11	See Fenton, 2018 dissertation	MON	1	Shale	Kerogen	Organic S			30	0.2	-0.2	0.5			SIMS	HF/HCl maceration	Bontognali et al., 2012	10.1073/pnas.1207491109	2012
North American	Los Angeles Basin			Monterey			17	5	11	See Fenton, 2018 dissertation	MON	2	Shale	Kerogen	Organic S			29.9	0.2	0	0.5			SIMS	HF/HCl maceration	Bontognali et al., 2012	10.1073/pnas.1207491109	2012
North American	Los Angeles Basin			Monterey			17	5	11	See Fenton, 2018 dissertation	MON	3	Shale	Kerogen	Organic S			28.8	0.1	0.1	0.5			SIMS	HF/HCl maceration	Bontognali et al., 2012	10.1073/pnas.1207491109	2012
North American	Los Angeles Basin			Monterey			17	5	11	See Fenton, 2018 dissertation	MON	4	Shale	Kerogen	Organic S			28.4	0.2	-0.1	0.5			SIMS	HF/HCl maceration	Bontognali et al., 2012	10.1073/pnas.1207491109	2012
North American	Los Angeles Basin			Monterey			17	5	11	See Fenton, 2018 dissertation	MON	5	Shale	Kerogen	Organic S			24.3	0.1	-0.2	0.5			SIMS	HF/HCl maceration	Bontognali et al., 2012	10.1073/pnas.1207491109	2012
North American	Los Angeles Basin			Monterey			17	5	11	See Fenton, 2018 dissertation	MON	6	Shale	Kerogen	Organic S			23.4	0.1	-0.7	0.5			SIMS	HF/HCl maceration	Bontognali et al., 2012	10.1073/pnas.1207491109	2012
North American	Los Angeles Basin			Monterey			17	5	11	See Fenton, 2018 dissertation	MON	7	Shale	Kerogen	Organic S			25.2	0.2	-0.7	0.5			SIMS	HF/HCl maceration	Bontognali et al., 2012	10.1073/pnas.1207491109	2012
Arabian-Nubian Shield	Karak			Ghareb	Ghareb Limestone		100	47	73.5		GHA	1	Limestone	Kerogen	Organic S			17.5	0.3	1.1	0.5			SIMS	HF/HCl maceration	Bontognali et al., 2012	10.1073/pnas.1207491109	2012
Arabian-Nubian Shield	Karak			Ghareb	Ghareb Limestone		100	47	73.5		GHA	2	Limestone	Kerogen	Organic S			17.1	0.3	0.1	0.5			SIMS	HF/HCl maceration	Bontognali et al., 2012	10.1073/pnas.1207491109	2012
Arabian-Nubian Shield	Karak			Ghareb	Ghareb Limestone		100	47	73.5		GHA	3	Limestone	Kerogen	Organic S			14.5	0.2	-0.1	0.5			SIMS	HF/HCl maceration	Bontognali et al., 2012	10.1073/pnas.1207491109	2012
Arabian-Nubian Shield	Karak			Ghareb	Ghareb Limestone		100	47	73.5		GHA	4	Limestone	Kerogen	Organic S			18.2	0.3	0.8	0.5			SIMS	HF/HCl maceration	Bontognali et al., 2012	10.1073/pnas.1207491109	2012
North American		Wilcox		Calvert Bluff			56	41.2	48.6	Breyer, 1997	WIL	1		Kerogen	Organic S			6.3	0.2	0.2	0.5			SIMS	HF/HCl maceration	Bontognali et al., 2012	10.1073/pnas.1207491109	2012
North American		Wilcox		Calvert Bluff			56	41.2	48.6	Breyer, 1998	WIL	2		Kerogen	Organic S			-2.2	0.3	-0.2	0.5			SIMS	HF/HCl maceration	Bontognali et al., 2012	10.1073/pnas.1207491109	2012
North American		Wilcox		Calvert Bluff			56	41.2	48.6	Breyer, 1999	WIL	3		Kerogen	Organic S			4.1	0.2	-0.4	0.5			SIMS	HF/HCl maceration	Bontognali et al., 2012	10.1073/pnas.1207491109	2012
North American		Wilcox		Calvert Bluff			56	41.2	48.6	Breyer, 2000	WIL	4		Kerogen	Organic S			2.9	0.3	0.1	0.5			SIMS	HF/HCl maceration	Bontognali et al., 2012	10.1073/pnas.1207491109	2012
Pilbara	Pilbara			Strelley Pool	Anchor Ridge Member 2		3430	3350	3390	Vankranendonk et al., 2002; 2004	OM	1	Dolomite-Chert Stromatolite	Kerogen	Organic S			-12.7	0.3	0.6	0.5			SIMS	HF/HCl maceration	Bontognali et al., 2012	10.1073/pnas.1207491109	2012
Pilbara	Pilbara			Strelley Pool	Anchor Ridge Member 2		3430	3350	3390	Vankranendonk et al., 2002; 2004	OM	2	Dolomite-Chert Stromatolite	Kerogen	Organic S			-10.2	0.4	1.5	0.5			SIMS	HF/HCl maceration	Bontognali et al., 2012	10.1073/pnas.1207491109	2012
Pilbara	Pilbara			Strelley Pool	Anchor Ridge Member 2		3430	3350	3390	Vankranendonk et al., 2002; 2004	OM	3	Dolomite-Chert Stromatolite	Kerogen	Organic S			-12.8	0.3	2.1	0.5			SIMS	HF/HCl maceration	Bontognali et al., 2012	10.1073/pnas.1207491109	2012
Pilbara	Pilbara			Strelley Pool	Anchor Ridge Member 2		3430	3350	3390	Vankranendonk et al., 2002; 2004	OM	4	Dolomite-Chert Stromatolite	Kerogen	Organic S			-11.5	0.3	1.3	0.5			SIMS	HF/HCl maceration	Bontognali et al., 2012	10.1073/pnas.1207491109	2012
Pilbara	Pilbara			Strelley Pool	Anchor Ridge Member 2		3430	3350	3390	Vankranendonk et al., 2002; 2004	OM	5	Dolomite-Chert Stromatolite	Kerogen	Organic S			-14.8	0.4	0.5	0.5			SIMS	HF/HCl maceration	Bontognali et al., 2012	10.1073/pnas.1207491109	2012
Pilbara	Pilbara			Strelley Pool	Anchor Ridge Member 2		3430	3350	3390	Vankranendonk et al., 2002; 2004	OM	6	Dolomite-Chert Stromatolite	Kerogen	Organic S			-13.7	0.3	-0.2	0.5			SIMS	HF/HCl maceration	Bontognali et al., 2012	10.1073/pnas.1207491109	2012
Pilbara	Pilbara			Strelley Pool	Anchor Ridge Member 2		3430	3350	3390	Vankranendonk et al., 2002; 2004	OM	7	Dolomite-Chert Stromatolite	Kerogen	Organic S			-13.1	0.3	0.6	0.5			SIMS	HF/HCl maceration	Bontognali et al., 2012	10.1073/pnas.1207491109	2012
Pilbara	Pilbara			Strelley Pool	Anchor Ridge Member 2		3430	3350	3390	Vankranendonk et al., 2002; 2004	OM	8	Dolomite-Chert Stromatolite	Kerogen	Organic S			-16	0.2	1.6	0.5			SIMS	HF/HCl maceration	Bontognali et al., 2012	10.1073/pnas.1207491109	2012
Pilbara	Pilbara			Strelley Pool	Anchor Ridge Member 2		3430	3350	3390	Vankranendonk et al., 2002; 2004	OM	9	Dolomite-Chert Stromatolite	Kerogen	Organic S			-12.9	0.2	0.6	0.5			SIMS	HF/HCl maceration	Bontognali et al., 2012	10.1073/pnas.1207491109	2012
Pilbara	Pilbara			Strelley Pool	Anchor Ridge Member 2		3430	3350	3390	Vankranendonk et al., 2002; 2004	OM	10	Dolomite-Chert Stromatolite	Kerogen	Organic S			-11.8	0.2	0.7	0.5			SIMS	HF/HCl maceration	Bontognali et al., 2012	10.1073/pnas.1207491109	2012
Pilbara	Pilbara			Strelley Pool	Anchor Ridge Member 2		3430	3350	3390	Vankranendonk et al., 2002; 2004	OM	11	Dolomite-Chert Stromatolite	Kerogen	Organic S			-10.3	0.2	0.3	0.5			SIMS	HF/HCl maceration	Bontognali et al., 2012	10.1073/pnas.1207491109	2012
Pilbara	Pilbara			Strelley Pool	Anchor Ridge Member 2		3430	3350	3390	Vankranendonk et al., 2002; 2004	OM	12	Dolomite-Chert Stromatolite	Kerogen	Organic S			-10.4	0.4	0.3	0.5			SIMS	HF/HCl maceration	Bontognali et al., 2012	10.1073/pnas.1207491109	2012
Pilbara	Pilbara			Strelley Pool	Anchor Ridge Member 2		3430	3350	3390	Vankranendonk et al., 2002; 2004	OM	13	Dolomite-Chert Stromatolite	Kerogen	Organic S			-11.3	0.3	0.1	0.5			SIMS	HF/HCl maceration	Bontognali et al., 2012	10.1073/pnas.1207491109	2012
Pilbara	Pilbara			Strelley Pool	Anchor Ridge Member 2		3430	3350	3390	Vankranendonk et al., 2002; 2004	Pyrite1	1	Dolomite-Chert Stromatolite	Pyrite	Sulfide			-18.6	0.6	1	0.2			SIMS		Bontognali et al., 2012	10.1073/pnas.1207491109	2012
Pilbara	Pilbara			Strelley Pool	Anchor Ridge Member 2		3430	3350	3390	Vankranendonk et al., 2002; 2004	Pyrite1	2	Dolomite-Chert Stromatolite	Pyrite	Sulfide			-12.5	0.8	-0.4	0.2			SIMS		Bontognali et al., 2012	10.1073/pnas.1207491109	2012
Pilbara	Pilbara			Strelley Pool	Anchor Ridge Member 2		3430	3350	3390	Vankranendonk et al., 2002; 2004	Pyrite1	3	Dolomite-Chert Stromatolite	Pyrite	Sulfide			-14.7	0.8	0.7	0.2			SIMS		Bontognali et al., 2012	10.1073/pnas.1207491109	2012
Pilbara	Pilbara			Strelley Pool	Anchor Ridge Member 2		3430	3350	3390	Vankranendonk et al., 2002; 2004	Pyrite2	1	Dolomite-Chert Stromatolite	Pyrite	Sulfide			-10.5	0.2	0.4	0.2			SIMS		Bontognali et al., 2012	10.1073/pnas.1207491109	2012
Pilbara	Pilbara			Strelley Pool	Anchor Ridge Member 2		3430	3350	3390	Vankranendonk et al., 2002; 2004	Pyrite2	2	Dolomite-Chert Stromatolite	Pyrite	Sulfide			-9.1	0.2	0.1	0.2			SIMS		Bontognali et al., 2012	10.1073/pnas.1207491109	2012
Pilbara	Pilbara			Strelley Pool	Anchor Ridge Member 2		3430	3350	3390	Vankranendonk et al., 2002; 2004	Pyrite3	1	Dolomite-Chert Stromatolite	Pyrite	Sulfide			-5.6	0.2	0	0.2			SIMS		Bontognali et al., 2012	10.1073/pnas.1207491109	2012
Pilbara	Pilbara			Strelley Pool	Anchor Ridge Member 2		3430	3350	3390	Vankranendonk et al., 2002; 2004	Pyrite3	2	Dolomite-Chert Stromatolite	Pyrite	Sulfide			-5.4	0.2	-0.2	0.2			SIMS		Bontognali et al., 2012	10.1073/pnas.1207491109	2012
Pilbara	Pilbara			Strelley Pool	Anchor Ridge Member 2		3430	3350	3390	Vankranendonk et al., 2002; 2004	Pyrite3	3	Dolomite-Chert Stromatolite	Pyrite	Sulfide			-6.3	0.2	0.4	0.2			SIMS		Bontognali et al., 2012	10.1073/pnas.1207491109	2012
São Francisco	Rio das Velhas Greenstone Belt	Nova Lima		Morro Vermelho	﻿Roça Grande	RDV	2774	2752	2763	Bosco-Santos et al., 2021	RDV-2.285	1	Metasandstone		Sulfide		2.285	4.02	0.14	-0.08	0.19			Bulk EA-CF-IRMS	CRS	Bosco-Santos et al., 2021	﻿10.1016/j.gsf.2021.101250	2021
São Francisco	Rio das Velhas Greenstone Belt	Nova Lima		Morro Vermelho	﻿Roça Grande	RDV	2774	2752	2763	Bosco-Santos et al., 2021	RDV-7.03	1	Metasandstone		Sulfide		7.03	4.28	0.14	-0.14	0.19			Bulk EA-CF-IRMS	CRS	Bosco-Santos et al., 2021	﻿10.1016/j.gsf.2021.101250	2021
São Francisco	Rio das Velhas Greenstone Belt	Nova Lima		Morro Vermelho	﻿Roça Grande	RDV	2774	2752	2763	Bosco-Santos et al., 2021	RDV-11.835	1	Metasandstone		Sulfide		11.835	3.46	0.14	0	0.19			Bulk EA-CF-IRMS	CRS	Bosco-Santos et al., 2021	﻿10.1016/j.gsf.2021.101250	2021
São Francisco	Rio das Velhas Greenstone Belt	Nova Lima		Morro Vermelho	﻿Roça Grande	RDV	2774	2752	2763	Bosco-Santos et al., 2021	RDV-15.965	1	Metasandstone		Sulfide		15.965	3.36	0.14	0.01	0.19			Bulk EA-CF-IRMS	CRS	Bosco-Santos et al., 2021	﻿10.1016/j.gsf.2021.101250	2021
São Francisco	Rio das Velhas Greenstone Belt	Nova Lima		Morro Vermelho	﻿Roça Grande	RDV	2774	2752	2763	Bosco-Santos et al., 2021	RDV-16.77	1	Metasandstone		Sulfide		16.77	4.47	0.14	0.18	0.19			Bulk EA-CF-IRMS	CRS	Bosco-Santos et al., 2021	﻿10.1016/j.gsf.2021.101250	2021
São Francisco	Rio das Velhas Greenstone Belt	Nova Lima		Morro Vermelho	﻿Roça Grande	RDV	2774	2752	2763	Bosco-Santos et al., 2021	RDV-22.57	1	Metasandstone		Sulfide		22.57	3.26	0.14	-0.13	0.19			Bulk EA-CF-IRMS	CRS	Bosco-Santos et al., 2021	﻿10.1016/j.gsf.2021.101250	2021
São Francisco	Rio das Velhas Greenstone Belt	Nova Lima		Morro Vermelho	﻿Roça Grande	RDV	2774	2752	2763	Bosco-Santos et al., 2021	RDV-27.555	1	Metasandstone		Sulfide		27.555	3.73	0.14	0.32	0.19			Bulk EA-CF-IRMS	CRS	Bosco-Santos et al., 2021	﻿10.1016/j.gsf.2021.101250	2021
São Francisco	Rio das Velhas Greenstone Belt	Nova Lima		Morro Vermelho	﻿Roça Grande	RDV	2774	2752	2763	Bosco-Santos et al., 2021	RDV-31.265	1	Metasandstone		Sulfide		31.265	4.05	0.14	0.06	0.19			Bulk EA-CF-IRMS	CRS	Bosco-Santos et al., 2021	﻿10.1016/j.gsf.2021.101250	2021
São Francisco	Rio das Velhas Greenstone Belt	Nova Lima		Morro Vermelho	﻿Roça Grande	RDV	2774	2752	2763	Bosco-Santos et al., 2021	RDV-36.475	1	Metasandstone		Sulfide		36.475	3.26	0.14	0.22	0.19			Bulk EA-CF-IRMS	CRS	Bosco-Santos et al., 2021	﻿10.1016/j.gsf.2021.101250	2021
São Francisco	Rio das Velhas Greenstone Belt	Nova Lima		Morro Vermelho	﻿Roça Grande	RDV	2774	2752	2763	Bosco-Santos et al., 2021	RDV-39.915	1	Metasandstone		Sulfide		39.915	3.84	0.14	0.28	0.19			Bulk EA-CF-IRMS	CRS	Bosco-Santos et al., 2021	﻿10.1016/j.gsf.2021.101250	2021
São Francisco	Rio das Velhas Greenstone Belt	Nova Lima		Morro Vermelho	﻿Roça Grande	RDV	2774	2752	2763	Bosco-Santos et al., 2021	RDV-46.585	1	Metasandstone		Sulfide		46.585	2.76	0.14	-0.23	0.19			Bulk EA-CF-IRMS	CRS	Bosco-Santos et al., 2021	﻿10.1016/j.gsf.2021.101250	2021
São Francisco	Rio das Velhas Greenstone Belt	Nova Lima		Morro Vermelho	﻿Roça Grande	RDV	2774	2752	2763	Bosco-Santos et al., 2021	RDV-50.39	1	Metasandstone		Sulfide		50.39	3.04	0.14	0.06	0.19			Bulk EA-CF-IRMS	CRS	Bosco-Santos et al., 2021	﻿10.1016/j.gsf.2021.101250	2021
São Francisco	Rio das Velhas Greenstone Belt	Nova Lima		Morro Vermelho	﻿Roça Grande	RDV	2774	2752	2763	Bosco-Santos et al., 2021	RDV-55.575	1	Metasandstone		Sulfide		55.575	3.01	0.14	-0.03	0.19			Bulk EA-CF-IRMS	CRS	Bosco-Santos et al., 2021	﻿10.1016/j.gsf.2021.101250	2021
São Francisco	Rio das Velhas Greenstone Belt	Nova Lima		Morro Vermelho	﻿Roça Grande	RDV	2774	2752	2763	Bosco-Santos et al., 2021	RDV-60.435	1	Metasandstone		Sulfide		60.435	3.07	0.14	0.06	0.19			Bulk EA-CF-IRMS	CRS	Bosco-Santos et al., 2021	﻿10.1016/j.gsf.2021.101250	2021
São Francisco	Rio das Velhas Greenstone Belt	Nova Lima		Morro Vermelho	﻿Roça Grande	RDV	2774	2752	2763	Bosco-Santos et al., 2021	RDV-62.975	1	Metasandstone		Sulfide		62.975	2.87	0.14	-0.07	0.19			Bulk EA-CF-IRMS	CRS	Bosco-Santos et al., 2021	﻿10.1016/j.gsf.2021.101250	2021
São Francisco	Rio das Velhas Greenstone Belt	Nova Lima		Morro Vermelho	﻿Roça Grande	RDV	2774	2752	2763	Bosco-Santos et al., 2021	RDV-64.105	1	Metasandstone		Sulfide		64.105	3.27	0.14	-0.03	0.19			Bulk EA-CF-IRMS	CRS	Bosco-Santos et al., 2021	﻿10.1016/j.gsf.2021.101250	2021
São Francisco	Rio das Velhas Greenstone Belt	Nova Lima		Morro Vermelho	﻿Roça Grande	RDV	2774	2752	2763	Bosco-Santos et al., 2021	RDV-64.97	1	Metasandstone		Sulfide		64.97	3.26	0.14	-0.01	0.19			Bulk EA-CF-IRMS	CRS	Bosco-Santos et al., 2021	﻿10.1016/j.gsf.2021.101250	2021
São Francisco	Rio das Velhas Greenstone Belt	Nova Lima		Morro Vermelho	﻿Roça Grande	RDV	2774	2752	2763	Bosco-Santos et al., 2021	RDV-65.915	1	Metasandstone		Sulfide		65.915	2.65	0.14	0.33	0.19			Bulk EA-CF-IRMS	CRS	Bosco-Santos et al., 2021	﻿10.1016/j.gsf.2021.101250	2021
São Francisco	Rio das Velhas Greenstone Belt	Nova Lima		Morro Vermelho	﻿Roça Grande	RDV	2774	2752	2763	Bosco-Santos et al., 2021	RDV-67.06	1	Metasandstone		Sulfide		67.06	2.66	0.14	0.21	0.19			Bulk EA-CF-IRMS	CRS	Bosco-Santos et al., 2021	﻿10.1016/j.gsf.2021.101250	2021
São Francisco	Rio das Velhas Greenstone Belt	Nova Lima		Morro Vermelho	﻿Roça Grande	RDV	2774	2752	2763	Bosco-Santos et al., 2021	RDV-67.97	1	Metasandstone		Sulfide		67.97	2.78	0.14	0.06	0.19			Bulk EA-CF-IRMS	CRS	Bosco-Santos et al., 2021	﻿10.1016/j.gsf.2021.101250	2021
São Francisco	Rio das Velhas Greenstone Belt	Nova Lima		Morro Vermelho	﻿Roça Grande	RDV	2774	2752	2763	Bosco-Santos et al., 2021	RDV-70.1	1	Metasandstone		Sulfide		70.1	3.05	0.14	0.14	0.19			Bulk EA-CF-IRMS	CRS	Bosco-Santos et al., 2021	﻿10.1016/j.gsf.2021.101250	2021
São Francisco	Rio das Velhas Greenstone Belt	Nova Lima		Morro Vermelho	﻿Roça Grande	RDV	2774	2752	2763	Bosco-Santos et al., 2021	RDV-70.435	1	Metasandstone		Sulfide		70.435	2.69	0.14	0.1	0.19			Bulk EA-CF-IRMS	CRS	Bosco-Santos et al., 2021	﻿10.1016/j.gsf.2021.101250	2021
São Francisco	Rio das Velhas Greenstone Belt	Nova Lima		Morro Vermelho	﻿Roça Grande	RDV	2774	2752	2763	Bosco-Santos et al., 2021	RDV-70.9	1	Metasandstone		Sulfide		70.9	2.8	0.14	-0.02	0.19			Bulk EA-CF-IRMS	CRS	Bosco-Santos et al., 2021	﻿10.1016/j.gsf.2021.101250	2021
São Francisco	Rio das Velhas Greenstone Belt	Nova Lima		Morro Vermelho	﻿Roça Grande	RDV	2774	2752	2763	Bosco-Santos et al., 2021	RDV-71.845	1	Metasandstone		Sulfide		71.845	3.27	0.14	-0.04	0.19			Bulk EA-CF-IRMS	CRS	Bosco-Santos et al., 2021	﻿10.1016/j.gsf.2021.101250	2021
São Francisco	Rio das Velhas Greenstone Belt	Nova Lima		Morro Vermelho	﻿Roça Grande	RDV	2774	2752	2763	Bosco-Santos et al., 2021	RDV-77.975	1	Black Shale		Sulfide		77.975	6.93	0.14	0.38	0.19			Bulk EA-CF-IRMS	CRS	Bosco-Santos et al., 2021	﻿10.1016/j.gsf.2021.101250	2021
São Francisco	Rio das Velhas Greenstone Belt	Nova Lima		Morro Vermelho	﻿Roça Grande	RDV	2774	2752	2763	Bosco-Santos et al., 2021	RDV-78.99	1	Black Shale		Sulfide		78.99	4.01	0.14	2.18	0.19			Bulk EA-CF-IRMS	CRS	Bosco-Santos et al., 2021	﻿10.1016/j.gsf.2021.101250	2021
São Francisco	Rio das Velhas Greenstone Belt	Nova Lima		Morro Vermelho	﻿Roça Grande	RDV	2774	2752	2763	Bosco-Santos et al., 2021	RDV-81.24	1	Black Shale		Sulfide		81.24	4.43	0.14	2.25	0.19			Bulk EA-CF-IRMS	CRS	Bosco-Santos et al., 2021	﻿10.1016/j.gsf.2021.101250	2021
São Francisco	Rio das Velhas Greenstone Belt	Nova Lima		Morro Vermelho	﻿Roça Grande	RDV	2774	2752	2763	Bosco-Santos et al., 2021	RDV-82.125	1	Black Shale		Sulfide		82.125	4.56	0.14	2.46	0.19			Bulk EA-CF-IRMS	CRS	Bosco-Santos et al., 2021	﻿10.1016/j.gsf.2021.101250	2021
São Francisco	Rio das Velhas Greenstone Belt	Nova Lima		Morro Vermelho	﻿Roça Grande	RDV	2774	2752	2763	Bosco-Santos et al., 2021	RDV-83.235	1	Black Shale		Sulfide		83.235	3.89	0.14	2.76	0.19			Bulk EA-CF-IRMS	CRS	Bosco-Santos et al., 2021	﻿10.1016/j.gsf.2021.101250	2021
São Francisco	Rio das Velhas Greenstone Belt	Nova Lima		Morro Vermelho	﻿Roça Grande	RDV	2774	2752	2763	Bosco-Santos et al., 2021	RDV-83.995	1	Black Shale		Sulfide		83.995	4.6	0.14	2.76	0.19			Bulk EA-CF-IRMS	CRS	Bosco-Santos et al., 2021	﻿10.1016/j.gsf.2021.101250	2021
São Francisco	Rio das Velhas Greenstone Belt	Nova Lima		Morro Vermelho	﻿Roça Grande	RDV	2774	2752	2763	Bosco-Santos et al., 2021	RDV-85.465	1	Black Shale		Sulfide		85.465	4.71	0.14	3.38	0.19			Bulk EA-CF-IRMS	CRS	Bosco-Santos et al., 2021	﻿10.1016/j.gsf.2021.101250	2021
São Francisco	Rio das Velhas Greenstone Belt	Nova Lima		Morro Vermelho	﻿Roça Grande	RDV	2774	2752	2763	Bosco-Santos et al., 2021	RDV-86.24	1	Black Shale		Sulfide		86.24	5.43	0.14	3.08	0.19			Bulk EA-CF-IRMS	CRS	Bosco-Santos et al., 2021	﻿10.1016/j.gsf.2021.101250	2021
São Francisco	Rio das Velhas Greenstone Belt	Nova Lima		Morro Vermelho	﻿Roça Grande	RDV	2774	2752	2763	Bosco-Santos et al., 2021	RDV-88.32	1	Black Shale		Sulfide		88.32	4	0.14	2.36	0.19			Bulk EA-CF-IRMS	CRS	Bosco-Santos et al., 2021	﻿10.1016/j.gsf.2021.101250	2021
São Francisco	Rio das Velhas Greenstone Belt	Nova Lima		Morro Vermelho	﻿Roça Grande	RDV	2774	2752	2763	Bosco-Santos et al., 2021	RDV-87.19	1	Black Shale		Sulfide		87.19	5.05	0.14	3.29	0.19			Bulk EA-CF-IRMS	CRS	Bosco-Santos et al., 2021	﻿10.1016/j.gsf.2021.101250	2021
São Francisco	Rio das Velhas Greenstone Belt	Nova Lima		Morro Vermelho	﻿Roça Grande	RDV	2774	2752	2763	Bosco-Santos et al., 2021	RDV-88.595	1	Black Shale		Sulfide		88.595	3.98	0.14	2.39	0.19			Bulk EA-CF-IRMS	CRS	Bosco-Santos et al., 2021	﻿10.1016/j.gsf.2021.101250	2021
São Francisco	Rio das Velhas Greenstone Belt	Nova Lima		Morro Vermelho	﻿Roça Grande	RDV	2774	2752	2763	Bosco-Santos et al., 2021	RDV-89.205	1	Black Shale		Sulfide		89.205	3.98	0.14	2.16	0.19			Bulk EA-CF-IRMS	CRS	Bosco-Santos et al., 2021	﻿10.1016/j.gsf.2021.101250	2021
São Francisco	Rio das Velhas Greenstone Belt	Nova Lima		Morro Vermelho	﻿Roça Grande	RDV	2774	2752	2763	Bosco-Santos et al., 2021	RDV-92.8	1	Black Shale		Sulfide		92.8	3.04	0.14	1.61	0.19			Bulk EA-CF-IRMS	CRS	Bosco-Santos et al., 2021	﻿10.1016/j.gsf.2021.101250	2021
São Francisco	Rio das Velhas Greenstone Belt	Nova Lima		Morro Vermelho	﻿Roça Grande	RDV	2774	2752	2763	Bosco-Santos et al., 2021	RDV-94.46	1	Black Shale		Sulfide		94.46	0.49	0.14	0.97	0.19			Bulk EA-CF-IRMS	CRS	Bosco-Santos et al., 2021	﻿10.1016/j.gsf.2021.101250	2021
São Francisco	Rio das Velhas Greenstone Belt	Nova Lima		Morro Vermelho	﻿Roça Grande	RDV	2774	2752	2763	Bosco-Santos et al., 2021	RDV-94.91	1	Black Shale		Sulfide		94.91	1.16	0.14	0.36	0.19			Bulk EA-CF-IRMS	CRS	Bosco-Santos et al., 2021	﻿10.1016/j.gsf.2021.101250	2021
São Francisco	Rio das Velhas Greenstone Belt	Nova Lima		Morro Vermelho	﻿Roça Grande	RDV	2774	2752	2763	Bosco-Santos et al., 2021	RDV-96.175	1	﻿fine-grained carbonate BIF		Sulfide		96.175	3.97	0.14		0.19			Bulk EA-CF-IRMS	CRS	Bosco-Santos et al., 2021	﻿10.1016/j.gsf.2021.101250	2021
São Francisco	Rio das Velhas Greenstone Belt	Nova Lima		Morro Vermelho	﻿Roça Grande	RDV	2774	2752	2763	Bosco-Santos et al., 2021	RDV-97.14	1	﻿fine-grained carbonate BIF		Sulfide		97.14	1.53	0.14		0.19			Bulk EA-CF-IRMS	CRS	Bosco-Santos et al., 2021	﻿10.1016/j.gsf.2021.101250	2021
São Francisco	Rio das Velhas Greenstone Belt	Nova Lima		Morro Vermelho	﻿Roça Grande	RDV	2774	2752	2763	Bosco-Santos et al., 2021	RDV-101.34	1	﻿fine-grained carbonate BIF		Sulfide		101.34	1.09	0.14	0.43	0.19			Bulk EA-CF-IRMS	CRS	Bosco-Santos et al., 2021	﻿10.1016/j.gsf.2021.101250	2021
São Francisco	Rio das Velhas Greenstone Belt	Nova Lima		Morro Vermelho	﻿Roça Grande	RDV	2774	2752	2763	Bosco-Santos et al., 2021	RDV-102.915	1	﻿fine-grained carbonate BIF		Sulfide		102.915	2.77	0.14	0.09	0.19			Bulk EA-CF-IRMS	CRS	Bosco-Santos et al., 2021	﻿10.1016/j.gsf.2021.101250	2021
São Francisco	Rio das Velhas Greenstone Belt	Nova Lima		Morro Vermelho	﻿Roça Grande	RDV	2774	2752	2763	Bosco-Santos et al., 2021	RDV-104.28	1	﻿fine-grained carbonate BIF		Sulfide		104.28	0.21	0.14	0.04	0.19			Bulk EA-CF-IRMS	CRS	Bosco-Santos et al., 2021	﻿10.1016/j.gsf.2021.101250	2021
São Francisco	Rio das Velhas Greenstone Belt	Nova Lima		Morro Vermelho	﻿Roça Grande	RDV	2774	2752	2763	Bosco-Santos et al., 2021	RDV-104.79	1	﻿fine-grained carbonate BIF		Sulfide		104.79	-0.26	0.14	2.63	0.19			Bulk EA-CF-IRMS	CRS	Bosco-Santos et al., 2021	﻿10.1016/j.gsf.2021.101250	2021
São Francisco	Rio das Velhas Greenstone Belt	Nova Lima		Morro Vermelho	﻿Roça Grande	RDV	2774	2752	2763	Bosco-Santos et al., 2021	RDV-105.485	1	﻿fine-grained carbonate BIF		Sulfide		105.485	0.66	0.14	0.07	0.19			Bulk EA-CF-IRMS	CRS	Bosco-Santos et al., 2021	﻿10.1016/j.gsf.2021.101250	2021
São Francisco	Rio das Velhas Greenstone Belt	Nova Lima		Morro Vermelho	﻿Roça Grande	RDV	2774	2752	2763	Bosco-Santos et al., 2021	RDV-105.97	1	﻿fine-grained carbonate BIF		Sulfide		105.97	0.4	0.14	-0.01	0.19			Bulk EA-CF-IRMS	CRS	Bosco-Santos et al., 2021	﻿10.1016/j.gsf.2021.101250	2021
São Francisco	Rio das Velhas Greenstone Belt	Nova Lima		Morro Vermelho	﻿Roça Grande	RDV	2774	2752	2763	Bosco-Santos et al., 2021	RDV-106.09	1	﻿fine-grained carbonate BIF		Sulfide		106.09	0.25	0.14	-0.21	0.19			Bulk EA-CF-IRMS	CRS	Bosco-Santos et al., 2021	﻿10.1016/j.gsf.2021.101250	2021
São Francisco	Rio das Velhas Greenstone Belt	Nova Lima		Morro Vermelho	﻿Roça Grande	RDV	2774	2752	2763	Bosco-Santos et al., 2021	RDV-107.52	1	﻿fine-grained carbonate BIF		Sulfide		107.52	-0.18	0.14	-0.58	0.19			Bulk EA-CF-IRMS	CRS	Bosco-Santos et al., 2021	﻿10.1016/j.gsf.2021.101250	2021
São Francisco	Rio das Velhas Greenstone Belt	Nova Lima		Morro Vermelho	﻿Roça Grande	RDV	2774	2752	2763	Bosco-Santos et al., 2021	RDV-108.9	1	﻿fine-grained carbonate BIF		Sulfide		108.9	-0.59	0.14	-0.3	0.19			Bulk EA-CF-IRMS	CRS	Bosco-Santos et al., 2021	﻿10.1016/j.gsf.2021.101250	2021
São Francisco	Rio das Velhas Greenstone Belt	Nova Lima		Morro Vermelho	﻿Roça Grande	RDV	2774	2752	2763	Bosco-Santos et al., 2021	RDV-109.85	1	﻿fine-grained carbonate BIF		Sulfide		109.85	-0.2	0.14	-0.27	0.19			Bulk EA-CF-IRMS	CRS	Bosco-Santos et al., 2021	﻿10.1016/j.gsf.2021.101250	2021
São Francisco	Rio das Velhas Greenstone Belt	Nova Lima		Morro Vermelho	﻿Roça Grande	RDV	2774	2752	2763	Bosco-Santos et al., 2021	RDV-110.6	1	﻿fine-grained carbonate BIF		Sulfide		110.6	1.84	0.14	-0.16	0.19			Bulk EA-CF-IRMS	CRS	Bosco-Santos et al., 2021	﻿10.1016/j.gsf.2021.101250	2021
São Francisco	Rio das Velhas Greenstone Belt	Nova Lima		Morro Vermelho	﻿Roça Grande	RDV	2774	2752	2763	Bosco-Santos et al., 2021	RDV-111.875	1	﻿fine-grained carbonate BIF		Sulfide		111.875	0.23	0.14	-0.37	0.19			Bulk EA-CF-IRMS	CRS	Bosco-Santos et al., 2021	﻿10.1016/j.gsf.2021.101250	2021
São Francisco	Rio das Velhas Greenstone Belt	Nova Lima		Morro Vermelho	﻿Roça Grande	RDV	2774	2752	2763	Bosco-Santos et al., 2021	RDV-112.69	1	﻿fine-grained carbonate BIF		Sulfide		112.69	0.2	0.14	-0.54	0.19			Bulk EA-CF-IRMS	CRS	Bosco-Santos et al., 2021	﻿10.1016/j.gsf.2021.101250	2021
São Francisco	Rio das Velhas Greenstone Belt	Nova Lima		Morro Vermelho	﻿Roça Grande	RDV	2774	2752	2763	Bosco-Santos et al., 2021	RDV-113.605	1	﻿fine-grained carbonate BIF		Sulfide		113.605	-1.35	0.14	-0.25	0.19			Bulk EA-CF-IRMS	CRS	Bosco-Santos et al., 2021	﻿10.1016/j.gsf.2021.101250	2021
São Francisco	Rio das Velhas Greenstone Belt	Nova Lima		Morro Vermelho	﻿Roça Grande	RDV	2774	2752	2763	Bosco-Santos et al., 2021	RDV-114.595	1	﻿fine-grained carbonate BIF		Sulfide		114.595	-3.1	0.14	-0.69	0.19			Bulk EA-CF-IRMS	CRS	Bosco-Santos et al., 2021	﻿10.1016/j.gsf.2021.101250	2021
São Francisco	Rio das Velhas Greenstone Belt	Nova Lima		Morro Vermelho	﻿Roça Grande	RDV	2774	2752	2763	Bosco-Santos et al., 2021	RDV-115.365	1	﻿fine-grained carbonate BIF		Sulfide		115.365	4.05	0.14	1.95	0.19			Bulk EA-CF-IRMS	CRS	Bosco-Santos et al., 2021	﻿10.1016/j.gsf.2021.101250	2021
São Francisco	Rio das Velhas Greenstone Belt	Nova Lima		Morro Vermelho	﻿Roça Grande	RDV	2774	2752	2763	Bosco-Santos et al., 2021	RDV-116.515	1	﻿fine-grained carbonate BIF		Sulfide		116.515	2.91	0.14	0.92	0.19			Bulk EA-CF-IRMS	CRS	Bosco-Santos et al., 2021	﻿10.1016/j.gsf.2021.101250	2021
São Francisco	Rio das Velhas Greenstone Belt	Nova Lima		Morro Vermelho	﻿Roça Grande	RDV	2774	2752	2763	Bosco-Santos et al., 2021	RDV-117.96	1	﻿fine-grained carbonate BIF		Sulfide		117.96	2.26	0.14	1.05	0.19			Bulk EA-CF-IRMS	CRS	Bosco-Santos et al., 2021	﻿10.1016/j.gsf.2021.101250	2021
São Francisco	Rio das Velhas Greenstone Belt	Nova Lima		Morro Vermelho	﻿Roça Grande	RDV	2774	2752	2763	Bosco-Santos et al., 2021	RDV-118.745	1	﻿fine-grained carbonate BIF		Sulfide		118.745	2.4	0.14	1.21	0.19			Bulk EA-CF-IRMS	CRS	Bosco-Santos et al., 2021	﻿10.1016/j.gsf.2021.101250	2021
São Francisco	Rio das Velhas Greenstone Belt	Nova Lima		Morro Vermelho	﻿Roça Grande	RDV	2774	2752	2763	Bosco-Santos et al., 2021	RDV-119.83	1	﻿fine-grained carbonate BIF		Sulfide		119.83	3.03	0.14	0.46	0.19			Bulk EA-CF-IRMS	CRS	Bosco-Santos et al., 2021	﻿10.1016/j.gsf.2021.101250	2021
São Francisco	Rio das Velhas Greenstone Belt	Nova Lima		Morro Vermelho	﻿Roça Grande	RDV	2774	2752	2763	Bosco-Santos et al., 2021	RDV-121.76	1	﻿fine-grained carbonate BIF		Sulfide		121.76	2.4	0.14	1.81	0.19			Bulk EA-CF-IRMS	CRS	Bosco-Santos et al., 2021	﻿10.1016/j.gsf.2021.101250	2021
São Francisco	Rio das Velhas Greenstone Belt	Nova Lima		Morro Vermelho	﻿Roça Grande	RDV	2774	2752	2763	Bosco-Santos et al., 2021	RDV-128.72	1	﻿fine-grained carbonate BIF		Sulfide		128.72	1.4	0.14	-0.05	0.19			Bulk EA-CF-IRMS	CRS	Bosco-Santos et al., 2021	﻿10.1016/j.gsf.2021.101250	2021
﻿Amazon	﻿Rio das Velhas				﻿Mina de Cuiabá Au deposit (samples	﻿Mina de Cuiabá	2700	2700	2700	Noce et al., 2007; Hydrothermal, may be altered/older	MDC1	17	Massive Ore in BIF, Hydrothermally remobilized from Archean Greenstones	Pyrite	Sulfide			4.95	0.28	1.89	0.31			LA-MC-ICP-MS (spot)		Bühn et al., 2012	﻿10.1016/j.chemgeo.2012.04.003	2012
﻿Amazon	﻿Rio das Velhas				﻿Mina de Cuiabá Au deposit (samples	﻿Mina de Cuiabá	2700	2700	2700	Noce et al., 2007; Hydrothermal, may be altered/older	MDC1	18	Massive Ore in BIF, Hydrothermally remobilized from Archean Greenstones	Pyrite	Sulfide			3.98	0.12	2.18	0.17			LA-MC-ICP-MS (spot)		Bühn et al., 2012	﻿10.1016/j.chemgeo.2012.04.003	2012
﻿Amazon	﻿Rio das Velhas				﻿Mina de Cuiabá Au deposit (samples	﻿Mina de Cuiabá	2700	2700	2700	Noce et al., 2007; Hydrothermal, may be altered/older	MDC1	19	Massive Ore in BIF, Hydrothermally remobilized from Archean Greenstones	Pyrite	Sulfide			3.85	0.04	1.93	0.1			LA-MC-ICP-MS (spot)		Bühn et al., 2012	﻿10.1016/j.chemgeo.2012.04.003	2012
﻿Amazon	﻿Rio das Velhas				﻿Mina de Cuiabá Au deposit (samples	﻿Mina de Cuiabá	2700	2700	2700	Noce et al., 2007; Hydrothermal, may be altered/older	MDC1	22	Massive Ore in BIF, Hydrothermally remobilized from Archean Greenstones	Pyrite	Sulfide			5.12	0.08	2.17	0.17			LA-MC-ICP-MS (spot)		Bühn et al., 2012	﻿10.1016/j.chemgeo.2012.04.003	2012
﻿Amazon	﻿Rio das Velhas				﻿Mina de Cuiabá Au deposit (samples	﻿Mina de Cuiabá	2700	2700	2700	Noce et al., 2007; Hydrothermal, may be altered/older	MDC2	23	Massive Ore in BIF, Hydrothermally remobilized from Archean Greenstones	Pyrite	Sulfide			5.02	0.08	1.99	0.16			LA-MC-ICP-MS (spot)		Bühn et al., 2012	﻿10.1016/j.chemgeo.2012.04.003	2012
﻿Amazon	﻿Rio das Velhas				﻿Mina de Cuiabá Au deposit (samples	﻿Mina de Cuiabá	2700	2700	2700	Noce et al., 2007; Hydrothermal, may be altered/older	MDC2	24	Massive Ore in BIF, Hydrothermally remobilized from Archean Greenstones	Pyrite	Sulfide			4.77	0.15	1.11	0.2			LA-MC-ICP-MS (spot)		Bühn et al., 2012	﻿10.1016/j.chemgeo.2012.04.003	2012
﻿Amazon	﻿Rio das Velhas				﻿Mina de Cuiabá Au deposit (samples	﻿Mina de Cuiabá	2700	2700	2700	Noce et al., 2007; Hydrothermal, may be altered/older	MDC3	38	Massive Ore in BIF, Hydrothermally remobilized from Archean Greenstones	Pyrite	Sulfide			3.96	0.27	0.85	0.33			LA-MC-ICP-MS (spot)		Bühn et al., 2012	﻿10.1016/j.chemgeo.2012.04.003	2012
﻿Amazon	﻿Rio das Velhas				﻿Mina de Cuiabá Au deposit (samples	﻿Mina de Cuiabá	2700	2700	2700	Noce et al., 2007; Hydrothermal, may be altered/older	MDC3	39	Massive Ore in BIF, Hydrothermally remobilized from Archean Greenstones	Pyrite	Sulfide			4.58	0.06	0.93	0.16			LA-MC-ICP-MS (spot)		Bühn et al., 2012	﻿10.1016/j.chemgeo.2012.04.003	2012
﻿Amazon	﻿Rio das Velhas					﻿Mina São Bento	2720	2720	2720	DeWitt et al., 1994; S Remobilized from Archean Greenstones, likely older	SB1	27	Massive Ore in BIF, Hydrothermally remobilized from Archean Greenstones	Pyrite	Sulfide			2.03	0.08	1.08	0.13			LA-MC-ICP-MS (spot)		Bühn et al., 2012	﻿10.1016/j.chemgeo.2012.04.003	2012
﻿Amazon	﻿Rio das Velhas					﻿Mina São Bento	2720	2720	2720	DeWitt et al., 1994; S Remobilized from Archean Greenstones, likely older	SB1	28	Massive Ore in BIF, Hydrothermally remobilized from Archean Greenstones	Pyrite	Sulfide			2.23	0.05	1.38	0.14			LA-MC-ICP-MS (spot)		Bühn et al., 2012	﻿10.1016/j.chemgeo.2012.04.003	2012
﻿Amazon	﻿Rio das Velhas					﻿Mina São Bento	2720	2720	2720	DeWitt et al., 1994; S Remobilized from Archean Greenstones, likely older	SB1	29	Massive Ore in BIF, Hydrothermally remobilized from Archean Greenstones	Pyrite	Sulfide			2.3	0.08	1.38	0.14			LA-MC-ICP-MS (spot)		Bühn et al., 2012	﻿10.1016/j.chemgeo.2012.04.003	2012
﻿Amazon	﻿Rio das Velhas					﻿Mina São Bento	2720	2720	2720	DeWitt et al., 1994; S Remobilized from Archean Greenstones, likely older	SB1	32	Massive Ore in BIF, Hydrothermally remobilized from Archean Greenstones	Pyrite	Sulfide			2.56	0.04	1.45	0.13			LA-MC-ICP-MS (spot)		Bühn et al., 2012	﻿10.1016/j.chemgeo.2012.04.003	2012
﻿Amazon	﻿Rio das Velhas					﻿Mina São Bento	2720	2720	2720	DeWitt et al., 1994; S Remobilized from Archean Greenstones, likely older	SB1	33	Massive Ore in BIF, Hydrothermally remobilized from Archean Greenstones	Pyrite	Sulfide			2.15	0.06	1.53	0.13			LA-MC-ICP-MS (spot)		Bühn et al., 2012	﻿10.1016/j.chemgeo.2012.04.003	2012
﻿Amazon	﻿Rio das Velhas					﻿Mina São Bento	2720	2720	2720	DeWitt et al., 1994; S Remobilized from Archean Greenstones, likely older	SB1	34	Massive Ore in BIF, Hydrothermally remobilized from Archean Greenstones	Pyrite	Sulfide			2.33	0.11	1.13	0.19			LA-MC-ICP-MS (spot)		Bühn et al., 2012	﻿10.1016/j.chemgeo.2012.04.003	2012
﻿Amazon	﻿Rio das Velhas					﻿Mina São Bento	2720	2720	2720	DeWitt et al., 1994; S Remobilized from Archean Greenstones, likely older	SB2	37	Massive Ore in BIF, Hydrothermally remobilized from Archean Greenstones	Pyrite	Sulfide			2.88	0.07	1.35	0.15			LA-MC-ICP-MS (spot)		Bühn et al., 2012	﻿10.1016/j.chemgeo.2012.04.003	2012
﻿Amazon	﻿Rio das Velhas					﻿Mina São Bento	2720	2720	2720	DeWitt et al., 1994; S Remobilized from Archean Greenstones, likely older	SB2	38	Massive Ore in BIF, Hydrothermally remobilized from Archean Greenstones	Pyrite	Sulfide			3.1	0.05	1.24	0.15			LA-MC-ICP-MS (spot)		Bühn et al., 2012	﻿10.1016/j.chemgeo.2012.04.003	2012
﻿Amazon	﻿Rio das Velhas					﻿Mina São Bento	2720	2720	2720	DeWitt et al., 1994; S Remobilized from Archean Greenstones, likely older	SB2	39	Massive Ore in BIF, Hydrothermally remobilized from Archean Greenstones	Pyrite	Sulfide			2.77	0.09	0.89	0.16			LA-MC-ICP-MS (spot)		Bühn et al., 2012	﻿10.1016/j.chemgeo.2012.04.003	2012
﻿Amazon	﻿Rio das Velhas					﻿Mina São Bento	2720	2720	2720	DeWitt et al., 1994; S Remobilized from Archean Greenstones, likely older	SB2	40	Massive Ore in BIF, Hydrothermally remobilized from Archean Greenstones	Pyrite	Sulfide			2.74	0.12	0.54	0.25			LA-MC-ICP-MS (spot)		Bühn et al., 2012	﻿10.1016/j.chemgeo.2012.04.003	2012
﻿Amazon	﻿Rio das Velhas					﻿Mina São Bento	2720	2720	2720	DeWitt et al., 1994; S Remobilized from Archean Greenstones, likely older	SB3	42	Massive Ore in BIF, Hydrothermally remobilized from Archean Greenstones	Pyrite	Sulfide			2.92	0.06	1.21	0.11			LA-MC-ICP-MS (spot)		Bühn et al., 2012	﻿10.1016/j.chemgeo.2012.04.003	2012
﻿Amazon	﻿Rio das Velhas					﻿Mina São Bento	2720	2720	2720	DeWitt et al., 1994; S Remobilized from Archean Greenstones, likely older	SB3	43	Massive Ore in BIF, Hydrothermally remobilized from Archean Greenstones	Pyrite	Sulfide			2.34	0.06	0.46	0.18			LA-MC-ICP-MS (spot)		Bühn et al., 2012	﻿10.1016/j.chemgeo.2012.04.003	2012
﻿Amazon	﻿Rio das Velhas					﻿Mina São Bento	2720	2720	2720	DeWitt et al., 1994; S Remobilized from Archean Greenstones, likely older	SB3	043a	Massive Ore in BIF, Hydrothermally remobilized from Archean Greenstones	Pyrite	Sulfide			2.94	0.08	0.68	0.15			LA-MC-ICP-MS (spot)		Bühn et al., 2012	﻿10.1016/j.chemgeo.2012.04.003	2012
﻿Amazon	﻿Rio das Velhas					﻿Mina São Bento	2720	2720	2720	DeWitt et al., 1994; S Remobilized from Archean Greenstones, likely older	SB4	44	Massive Ore in BIF, Hydrothermally remobilized from Archean Greenstones	Pyrite	Sulfide			3.13	0.08	0.42	0.15			LA-MC-ICP-MS (spot)		Bühn et al., 2012	﻿10.1016/j.chemgeo.2012.04.003	2012
﻿Amazon	﻿Rio das Velhas					﻿Mina São Bento	2720	2720	2720	DeWitt et al., 1994; S Remobilized from Archean Greenstones, likely older	SB4	044a	Massive Ore in BIF, Hydrothermally remobilized from Archean Greenstones	Pyrite	Sulfide			2.6	0.13	0.69	0.2			LA-MC-ICP-MS (spot)		Bühn et al., 2012	﻿10.1016/j.chemgeo.2012.04.003	2012
﻿Amazon	﻿Rio das Velhas					﻿Mina São Bento	2720	2720	2720	DeWitt et al., 1994; S Remobilized from Archean Greenstones, likely older	SB4	45	Massive Ore in BIF, Hydrothermally remobilized from Archean Greenstones	Pyrite	Sulfide			3.15	0.11	0.37	0.17			LA-MC-ICP-MS (spot)		Bühn et al., 2012	﻿10.1016/j.chemgeo.2012.04.003	2012
﻿Amazon	﻿Rio das Velhas					﻿Mina São Bento	2720	2720	2720	DeWitt et al., 1994; S Remobilized from Archean Greenstones, likely older	SB5-1	48	Massive Ore in BIF, Hydrothermally remobilized from Archean Greenstones	Chalcopyrite	Sulfide			2.61	0.1	0.19	0.51			LA-MC-ICP-MS (spot)		Bühn et al., 2012	﻿10.1016/j.chemgeo.2012.04.003	2012
﻿Amazon	﻿Rio das Velhas					﻿Mina São Bento	2720	2720	2720	DeWitt et al., 1994; S Remobilized from Archean Greenstones, likely older	SB5-2	49	Massive Ore in BIF, Hydrothermally remobilized from Archean Greenstones	Chalcopyrite	Sulfide			2.36	0.12	0.24	0.6			LA-MC-ICP-MS (spot)		Bühn et al., 2012	﻿10.1016/j.chemgeo.2012.04.003	2012
﻿Amazon	﻿Rio das Velhas					﻿Mina São Bento	2720	2720	2720	DeWitt et al., 1994; S Remobilized from Archean Greenstones, likely older	SB6-1	50	Massive Ore in BIF, Hydrothermally remobilized from Archean Greenstones	Chalcopyrite	Sulfide			2.52	0.13	0.21	0.45			LA-MC-ICP-MS (spot)		Bühn et al., 2012	﻿10.1016/j.chemgeo.2012.04.003	2012
﻿Amazon	﻿Rio das Velhas					﻿Mina São Bento	2720	2720	2720	DeWitt et al., 1994; S Remobilized from Archean Greenstones, likely older	SB6-2	51	Massive Ore in BIF, Hydrothermally remobilized from Archean Greenstones	Chalcopyrite	Sulfide			1.64	0.12	0.7	0.48			LA-MC-ICP-MS (spot)		Bühn et al., 2012	﻿10.1016/j.chemgeo.2012.04.003	2012
﻿Amazon	﻿Pilar de Goiás Greenstone Belt					﻿Pilar de Goiás belt core	2200	2200	2200	Jost et al., 2010; Age debated, see discussion in this paper	JOT2	3	Biotite-Quartz Schist	Pyrite	Sulfide			0.82	0.14	0.43	0.24			LA-MC-ICP-MS (spot)		Bühn et al., 2012	﻿10.1016/j.chemgeo.2012.04.003	2012
﻿Amazon	﻿Pilar de Goiás Greenstone Belt					﻿Pilar de Goiás belt core	2200	2200	2200	Jost et al., 2010; Age debated, see discussion in this paper	JOT2	4	Biotite-Quartz Schist	Pyrite	Sulfide			1.68	0.12	0.33	0.21			LA-MC-ICP-MS (spot)		Bühn et al., 2012	﻿10.1016/j.chemgeo.2012.04.003	2012
﻿Amazon	﻿Pilar de Goiás Greenstone Belt					﻿Pilar de Goiás belt core	2200	2200	2200	Jost et al., 2010; Age debated, see discussion in this paper	JOT2	53	Biotite-Quartz Schist	Pyrite	Sulfide			0.98	0.06	0.53	0.11			LA-MC-ICP-MS (spot)		Bühn et al., 2012	﻿10.1016/j.chemgeo.2012.04.003	2012
﻿Amazon	﻿Pilar de Goiás Greenstone Belt					﻿Pilar de Goiás belt core	2200	2200	2200	Jost et al., 2010; Age debated, see discussion in this paper	JOT2	54	Biotite-Quartz Schist	Pyrite	Sulfide			1.31	0.07	0.48	0.12			LA-MC-ICP-MS (spot)		Bühn et al., 2012	﻿10.1016/j.chemgeo.2012.04.003	2012
﻿Amazon	﻿Pilar de Goiás Greenstone Belt					﻿Pilar de Goiás belt core	2200	2200	2200	Jost et al., 2010; Age debated, see discussion in this paper	JOT16	5	Amphibollite	Pyrrhotite	Sulfide			-2.47	0.13	0.43	0.28			LA-MC-ICP-MS (spot)		Bühn et al., 2012	﻿10.1016/j.chemgeo.2012.04.003	2012
﻿Amazon	﻿Pilar de Goiás Greenstone Belt					﻿Pilar de Goiás belt core	2200	2200	2200	Jost et al., 2010; Age debated, see discussion in this paper	JOT16	6	Amphibollite	Pyrrhotite	Sulfide			-2.78	0.14	0.57	0.28			LA-MC-ICP-MS (spot)		Bühn et al., 2012	﻿10.1016/j.chemgeo.2012.04.003	2012
﻿Amazon	﻿Pilar de Goiás Greenstone Belt					﻿Pilar de Goiás belt core	2200	2200	2200	Jost et al., 2010; Age debated, see discussion in this paper	JOT16	74	Amphibollite	Pyrrhotite	Sulfide			-2.56	0.13	0.43	0.29			LA-MC-ICP-MS (spot)		Bühn et al., 2012	﻿10.1016/j.chemgeo.2012.04.003	2012
﻿Amazon	﻿Pilar de Goiás Greenstone Belt					﻿Pilar de Goiás belt core	2200	2200	2200	Jost et al., 2010; Age debated, see discussion in this paper	JOT16	75	Amphibollite	Pyrrhotite	Sulfide			-2.41	0.09	0.43	0.25			LA-MC-ICP-MS (spot)		Bühn et al., 2012	﻿10.1016/j.chemgeo.2012.04.003	2012
﻿Amazon	﻿Pilar de Goiás Greenstone Belt					﻿Pilar de Goiás belt core	2200	2200	2200	Jost et al., 2010; Age debated, see discussion in this paper	JOT16	76	Amphibollite	Pyrrhotite	Sulfide			-2.21	0.07	0.53	0.28			LA-MC-ICP-MS (spot)		Bühn et al., 2012	﻿10.1016/j.chemgeo.2012.04.003	2012
﻿Amazon	﻿Pilar de Goiás Greenstone Belt					﻿Pilar de Goiás belt core	2200	2200	2200	Jost et al., 2010; Age debated, see discussion in this paper	JOT17	23	Amphibollite	Pyrrhotite	Sulfide			-1.43	0.13	0.39	0.32			LA-MC-ICP-MS (spot)		Bühn et al., 2012	﻿10.1016/j.chemgeo.2012.04.003	2012
﻿Amazon	﻿Pilar de Goiás Greenstone Belt					﻿Pilar de Goiás belt core	2200	2200	2200	Jost et al., 2010; Age debated, see discussion in this paper	JOT17	24	Amphibollite	Pyrrhotite	Sulfide			-0.44	0.1	-0.06	0.26			LA-MC-ICP-MS (spot)		Bühn et al., 2012	﻿10.1016/j.chemgeo.2012.04.003	2012
﻿Amazon	﻿Pilar de Goiás Greenstone Belt					﻿Pilar de Goiás belt core	2200	2200	2200	Jost et al., 2010; Age debated, see discussion in this paper	JOT17	25	Amphibollite	Pyrrhotite	Sulfide			-2.03	0.13	0.34	0.35			LA-MC-ICP-MS (spot)		Bühn et al., 2012	﻿10.1016/j.chemgeo.2012.04.003	2012
﻿Amazon	﻿Pilar de Goiás Greenstone Belt					﻿Pilar de Goiás belt core	2200	2200	2200	Jost et al., 2010; Age debated, see discussion in this paper	JOT17	28	Amphibollite	Pyrrhotite	Sulfide			-2.16	0.09	0.38	0.27			LA-MC-ICP-MS (spot)		Bühn et al., 2012	﻿10.1016/j.chemgeo.2012.04.003	2012
﻿Amazon	﻿Pilar de Goiás Greenstone Belt					﻿Pilar de Goiás belt core	2200	2200	2200	Jost et al., 2010; Age debated, see discussion in this paper	JOT17	29	Amphibollite	Pyrrhotite	Sulfide			-1.94	0.12	0.33	0.26			LA-MC-ICP-MS (spot)		Bühn et al., 2012	﻿10.1016/j.chemgeo.2012.04.003	2012
﻿Amazon	﻿Pilar de Goiás Greenstone Belt					﻿Pilar de Goiás belt core	2200	2200	2200	Jost et al., 2010; Age debated, see discussion in this paper	JOT17	30	Amphibollite	Pyrrhotite	Sulfide			-3	0.33	0.37	0.55			LA-MC-ICP-MS (spot)		Bühn et al., 2012	﻿10.1016/j.chemgeo.2012.04.003	2012
﻿Amazon	﻿Pilar de Goiás Greenstone Belt					﻿Pilar de Goiás belt core	2200	2200	2200	Jost et al., 2010; Age debated, see discussion in this paper	JOT21	15	Carbonaceous Schist	Pyrrhotite	Sulfide			-15.17	0.08	0.08	0.34			LA-MC-ICP-MS (spot)		Bühn et al., 2012	﻿10.1016/j.chemgeo.2012.04.003	2012
﻿Amazon	﻿Pilar de Goiás Greenstone Belt					﻿Pilar de Goiás belt core	2200	2200	2200	Jost et al., 2010; Age debated, see discussion in this paper	JOT21	16	Carbonaceous Schist	Pyrrhotite	Sulfide			-14.99	0.09	0.14	0.27			LA-MC-ICP-MS (spot)		Bühn et al., 2012	﻿10.1016/j.chemgeo.2012.04.003	2012
﻿Amazon	﻿Pilar de Goiás Greenstone Belt					﻿Pilar de Goiás belt core	2200	2200	2200	Jost et al., 2010; Age debated, see discussion in this paper	JOT21	57	Carbonaceous Schist	Pyrrhotite	Sulfide			-15.18	0.07	0.34	0.21			LA-MC-ICP-MS (spot)		Bühn et al., 2012	﻿10.1016/j.chemgeo.2012.04.003	2012
﻿Amazon	﻿Pilar de Goiás Greenstone Belt					﻿Pilar de Goiás belt core	2200	2200	2200	Jost et al., 2010; Age debated, see discussion in this paper	JOT21	58	Carbonaceous Schist	Pyrrhotite	Sulfide			-15.13	0.07	0.39	0.22			LA-MC-ICP-MS (spot)		Bühn et al., 2012	﻿10.1016/j.chemgeo.2012.04.003	2012
﻿Amazon	﻿Pilar de Goiás Greenstone Belt					﻿Pilar de Goiás belt core	2200	2200	2200	Jost et al., 2010; Age debated, see discussion in this paper	JOT21	59	Carbonaceous Schist	Pyrrhotite	Sulfide			-15.11	0.09	0.38	0.27			LA-MC-ICP-MS (spot)		Bühn et al., 2012	﻿10.1016/j.chemgeo.2012.04.003	2012
﻿Amazon	﻿Pilar de Goiás Greenstone Belt					﻿Pilar de Goiás belt core	2200	2200	2200	Jost et al., 2010; Age debated, see discussion in this paper	JOT30	9	Carbonaceous Schist	Pyrite	Sulfide			-5.63	0.06	0.17	0.18			LA-MC-ICP-MS (spot)		Bühn et al., 2012	﻿10.1016/j.chemgeo.2012.04.003	2012
﻿Amazon	﻿Pilar de Goiás Greenstone Belt					﻿Pilar de Goiás belt core	2200	2200	2200	Jost et al., 2010; Age debated, see discussion in this paper	JOT30	10	Carbonaceous Schist	Pyrite	Sulfide			-5.53	0.06	0.21	0.16			LA-MC-ICP-MS (spot)		Bühn et al., 2012	﻿10.1016/j.chemgeo.2012.04.003	2012
﻿Amazon	﻿Pilar de Goiás Greenstone Belt					﻿Pilar de Goiás belt core	2200	2200	2200	Jost et al., 2010; Age debated, see discussion in this paper	JOT30	62	Carbonaceous Schist	Pyrite	Sulfide			-5.78	0.05	0.24	0.13			LA-MC-ICP-MS (spot)		Bühn et al., 2012	﻿10.1016/j.chemgeo.2012.04.003	2012
﻿Amazon	﻿Pilar de Goiás Greenstone Belt					﻿Pilar de Goiás belt core	2200	2200	2200	Jost et al., 2010; Age debated, see discussion in this paper	JOT30	63	Carbonaceous Schist	Pyrite	Sulfide			-5.58	0.05	0.43	0.12			LA-MC-ICP-MS (spot)		Bühn et al., 2012	﻿10.1016/j.chemgeo.2012.04.003	2012
﻿Amazon	﻿Pilar de Goiás Greenstone Belt					﻿Pilar de Goiás belt core	2200	2200	2200	Jost et al., 2010; Age debated, see discussion in this paper	JOT30	64	Carbonaceous Schist	Pyrite	Sulfide			-5.67	0.04	0.35	0.11			LA-MC-ICP-MS (spot)		Bühn et al., 2012	﻿10.1016/j.chemgeo.2012.04.003	2012
﻿Amazon	﻿Pilar de Goiás Greenstone Belt					﻿Pilar de Goiás belt core	2200	2200	2200	Jost et al., 2010; Age debated, see discussion in this paper	JOT33	33	Carbonaceous Schist	Pyrrhotite	Sulfide			-11.28	0.24	0.47	0.48			LA-MC-ICP-MS (spot)		Bühn et al., 2012	﻿10.1016/j.chemgeo.2012.04.003	2012
﻿Amazon	﻿Pilar de Goiás Greenstone Belt					﻿Pilar de Goiás belt core	2200	2200	2200	Jost et al., 2010; Age debated, see discussion in this paper	JOT33	34	Carbonaceous Schist	Pyrrhotite	Sulfide			-10.47	0.14	0.58	0.37			LA-MC-ICP-MS (spot)		Bühn et al., 2012	﻿10.1016/j.chemgeo.2012.04.003	2012
﻿Amazon	﻿Pilar de Goiás Greenstone Belt					﻿Pilar de Goiás belt core	2200	2200	2200	Jost et al., 2010; Age debated, see discussion in this paper	JOT33	35	Carbonaceous Schist	Pyrrhotite	Sulfide			-11.14	0.1	0.4	0.33			LA-MC-ICP-MS (spot)		Bühn et al., 2012	﻿10.1016/j.chemgeo.2012.04.003	2012
﻿Amazon	﻿Pilar de Goiás Greenstone Belt					﻿Pilar de Goiás belt core	2200	2200	2200	Jost et al., 2010; Age debated, see discussion in this paper	JOT35	3	Carbonaceous Schist	Pyrrhotite	Sulfide			-13.61	0.22	0.34	0.4			LA-MC-ICP-MS (spot)		Bühn et al., 2012	﻿10.1016/j.chemgeo.2012.04.003	2012
﻿Amazon	﻿Pilar de Goiás Greenstone Belt					﻿Pilar de Goiás belt core	2200	2200	2200	Jost et al., 2010; Age debated, see discussion in this paper	JOT35	5	Carbonaceous Schist	Pyrrhotite	Sulfide			-13.59	0.14	0.39	0.34			LA-MC-ICP-MS (spot)		Bühn et al., 2012	﻿10.1016/j.chemgeo.2012.04.003	2012
﻿Amazon	﻿Pilar de Goiás Greenstone Belt					﻿Pilar de Goiás belt core	2200	2200	2200	Jost et al., 2010; Age debated, see discussion in this paper	JOT35	8	Carbonaceous Schist	Pyrrhotite	Sulfide			-12.87	0.11	0.48	0.27			LA-MC-ICP-MS (spot)		Bühn et al., 2012	﻿10.1016/j.chemgeo.2012.04.003	2012
﻿Amazon	﻿Pilar de Goiás Greenstone Belt					﻿Pilar de Goiás belt core	2200	2200	2200	Jost et al., 2010; Age debated, see discussion in this paper	JOT35	11	Carbonaceous Schist	Pyrrhotite	Sulfide			-12.95	0.07	0.47	0.29			LA-MC-ICP-MS (spot)		Bühn et al., 2012	﻿10.1016/j.chemgeo.2012.04.003	2012
﻿Amazon	﻿Pilar de Goiás Greenstone Belt					﻿Pilar de Goiás belt core	2200	2200	2200	Jost et al., 2010; Age debated, see discussion in this paper	JOT35	67	Carbonaceous Schist	Pyrrhotite	Sulfide			-12.79	0.09	0.31	0.21			LA-MC-ICP-MS (spot)		Bühn et al., 2012	﻿10.1016/j.chemgeo.2012.04.003	2012
﻿Amazon	﻿Pilar de Goiás Greenstone Belt					﻿Pilar de Goiás belt core	2200	2200	2200	Jost et al., 2010; Age debated, see discussion in this paper	JOT35	68	Carbonaceous Schist	Pyrrhotite	Sulfide			-12.88	0.08	0.38	0.21			LA-MC-ICP-MS (spot)		Bühn et al., 2012	﻿10.1016/j.chemgeo.2012.04.003	2012
﻿Amazon	﻿Pilar de Goiás Greenstone Belt					﻿Pilar de Goiás belt core	2200	2200	2200	Jost et al., 2010; Age debated, see discussion in this paper	JOT35	69	Carbonaceous Schist	Pyrrhotite	Sulfide			-13.01	0.09	0.35	0.29			LA-MC-ICP-MS (spot)		Bühn et al., 2012	﻿10.1016/j.chemgeo.2012.04.003	2012
﻿Amazon	﻿Pilar de Goiás Greenstone Belt					﻿Pilar de Goiás belt core	2200	2200	2200	Jost et al., 2010; Age debated, see discussion in this paper	JOT36	38	Carbonaceous Schist	Pyrrhotite	Sulfide			-13.45	0.13	0.3	0.4			LA-MC-ICP-MS (spot)		Bühn et al., 2012	﻿10.1016/j.chemgeo.2012.04.003	2012
﻿Amazon	﻿Pilar de Goiás Greenstone Belt					﻿Pilar de Goiás belt core	2200	2200	2200	Jost et al., 2010; Age debated, see discussion in this paper	JOT36	39	Carbonaceous Schist	Pyrrhotite	Sulfide			-12.98	0.27	0.51	0.47			LA-MC-ICP-MS (spot)		Bühn et al., 2012	﻿10.1016/j.chemgeo.2012.04.003	2012
﻿Amazon	﻿Pilar de Goiás Greenstone Belt					﻿Pilar de Goiás belt core	2200	2200	2200	Jost et al., 2010; Age debated, see discussion in this paper	JOT57	15	Amphibollite	Pyrrhotite	Sulfide			-10.03	0.34	0.48	0.49			LA-MC-ICP-MS (spot)		Bühn et al., 2012	﻿10.1016/j.chemgeo.2012.04.003	2012
﻿Amazon	﻿Pilar de Goiás Greenstone Belt					﻿Pilar de Goiás belt core	2200	2200	2200	Jost et al., 2010; Age debated, see discussion in this paper	JOT57	17	Amphibollite	Pyrrhotite	Sulfide			-9.91	0.13	0.19	0.32			LA-MC-ICP-MS (spot)		Bühn et al., 2012	﻿10.1016/j.chemgeo.2012.04.003	2012
﻿Amazon	﻿Pilar de Goiás Greenstone Belt					﻿Pilar de Goiás belt core	2200	2200	2200	Jost et al., 2010; Age debated, see discussion in this paper	JOT57	18	Amphibollite	Pyrrhotite	Sulfide			-10.19	0.13	0.61	0.37			LA-MC-ICP-MS (spot)		Bühn et al., 2012	﻿10.1016/j.chemgeo.2012.04.003	2012
﻿Amazon	﻿Pilar de Goiás Greenstone Belt					﻿Pilar de Goiás belt core	2200	2200	2200	Jost et al., 2010; Age debated, see discussion in this paper	JOT57	19	Amphibollite	Pyrrhotite	Sulfide			-10.51	0.3	0.29	0.49			LA-MC-ICP-MS (spot)		Bühn et al., 2012	﻿10.1016/j.chemgeo.2012.04.003	2012
﻿Amazon	﻿Pilar de Goiás Greenstone Belt					﻿Pilar de Goiás belt core	2200	2200	2200	Jost et al., 2010; Age debated, see discussion in this paper	JOT57	20	Amphibollite	Pyrrhotite	Sulfide			-9.87	0.11	0.35	0.31			LA-MC-ICP-MS (spot)		Bühn et al., 2012	﻿10.1016/j.chemgeo.2012.04.003	2012
﻿Amazon	﻿Pilar de Goiás Greenstone Belt					﻿Pilar de Goiás belt core	2200	2200	2200	Jost et al., 2010; Age debated, see discussion in this paper	JOT70	21	Matatonalite	Pyrrhotite	Sulfide			-2.35	0.1	0.07	0.35			LA-MC-ICP-MS (spot)		Bühn et al., 2012	﻿10.1016/j.chemgeo.2012.04.003	2012
﻿Amazon	﻿Pilar de Goiás Greenstone Belt					﻿Pilar de Goiás belt core	2200	2200	2200	Jost et al., 2010; Age debated, see discussion in this paper	JOT70	22	Matatonalite	Pyrrhotite	Sulfide			-2.38	0.08	0.23	0.31			LA-MC-ICP-MS (spot)		Bühn et al., 2012	﻿10.1016/j.chemgeo.2012.04.003	2012
﻿Amazon	﻿Pilar de Goiás Greenstone Belt					﻿Pilar de Goiás belt core	2200	2200	2200	Jost et al., 2010; Age debated, see discussion in this paper	JOT70	84	Matatonalite	Pyrrhotite	Sulfide			-2.01	0.07	0.48	0.19			LA-MC-ICP-MS (spot)		Bühn et al., 2012	﻿10.1016/j.chemgeo.2012.04.003	2012
﻿Amazon	﻿Pilar de Goiás Greenstone Belt					﻿Pilar de Goiás belt core	2200	2200	2200	Jost et al., 2010; Age debated, see discussion in this paper	JOT70	85	Matatonalite	Pyrrhotite	Sulfide			-2.11	0.07	0.48	0.23			LA-MC-ICP-MS (spot)		Bühn et al., 2012	﻿10.1016/j.chemgeo.2012.04.003	2012
﻿Amazon	﻿Pilar de Goiás Greenstone Belt					﻿Pilar de Goiás belt core	2200	2200	2200	Jost et al., 2010; Age debated, see discussion in this paper	JOT70	86	Matatonalite	Pyrrhotite	Sulfide			-2.08	0.08	0.57	0.22			LA-MC-ICP-MS (spot)		Bühn et al., 2012	﻿10.1016/j.chemgeo.2012.04.003	2012
﻿Amazon				﻿Águas Claras			2681	2645	2663	﻿Dias et al., 1996; Trendall et al., 1998; Age disputed, see discussion in this paper and in Mougeot et al., 1996; Fabre et al., 2011;	AC1-1	10	Quartzite	Pyrite	Sulfide			11.94	0.13	0.02	0.21			LA-MC-ICP-MS (spot)		Bühn et al., 2012	﻿10.1016/j.chemgeo.2012.04.003	2012
﻿Amazon				﻿Águas Claras			2681	2645	2663	﻿Dias et al., 1996; Trendall et al., 1998; Age disputed, see discussion in this paper and in Mougeot et al., 1996; Fabre et al., 2011;	AC1-2	11	Quartzite	Pyrite	Sulfide			12.04	0.22	0.21	0.33			LA-MC-ICP-MS (spot)		Bühn et al., 2012	﻿10.1016/j.chemgeo.2012.04.003	2012
﻿Amazon				﻿Águas Claras			2681	2645	2663	﻿Dias et al., 1996; Trendall et al., 1998; Age disputed, see discussion in this paper and in Mougeot et al., 1996; Fabre et al., 2011;	AC2-1	12	Quartzite	Pyrite	Sulfide			12.58	0.06	0.21	0.17			LA-MC-ICP-MS (spot)		Bühn et al., 2012	﻿10.1016/j.chemgeo.2012.04.003	2012
﻿Amazon				﻿Águas Claras			2681	2645	2663	﻿Dias et al., 1996; Trendall et al., 1998; Age disputed, see discussion in this paper and in Mougeot et al., 1996; Fabre et al., 2011;	AC2-2	15	Quartzite	Pyrite	Sulfide			9.7	0.11	-0.06	0.42			LA-MC-ICP-MS (spot)		Bühn et al., 2012	﻿10.1016/j.chemgeo.2012.04.003	2012
﻿Amazon				﻿Águas Claras			2681	2645	2663	﻿Dias et al., 1996; Trendall et al., 1998; Age disputed, see discussion in this paper and in Mougeot et al., 1996; Fabre et al., 2011;	AC3-1	16	Quartzite	Pyrite	Sulfide			10.49	0.19	-0.06	0.29			LA-MC-ICP-MS (spot)		Bühn et al., 2012	﻿10.1016/j.chemgeo.2012.04.003	2012
﻿Amazon				﻿Águas Claras			2681	2645	2663	﻿Dias et al., 1996; Trendall et al., 1998; Age disputed, see discussion in this paper and in Mougeot et al., 1996; Fabre et al., 2011;	AC3-2	17	Quartzite	Pyrite	Sulfide			10.46	0.1	0.12	0.19			LA-MC-ICP-MS (spot)		Bühn et al., 2012	﻿10.1016/j.chemgeo.2012.04.003	2012
﻿Amazon				﻿Águas Claras			2681	2645	2663	﻿Dias et al., 1996; Trendall et al., 1998; Age disputed, see discussion in this paper and in Mougeot et al., 1996; Fabre et al., 2011;	AC4-1	20	Quartzite	Pyrite	Sulfide			11.75	0.09	0.12	0.2			LA-MC-ICP-MS (spot)		Bühn et al., 2012	﻿10.1016/j.chemgeo.2012.04.003	2012
﻿Amazon				﻿Águas Claras			2681	2645	2663	﻿Dias et al., 1996; Trendall et al., 1998; Age disputed, see discussion in this paper and in Mougeot et al., 1996; Fabre et al., 2011;	AC4-2	21	Quartzite	Pyrite	Sulfide			12.36	0.15	0.2	0.28			LA-MC-ICP-MS (spot)		Bühn et al., 2012	﻿10.1016/j.chemgeo.2012.04.003	2012
﻿Amazon				﻿Águas Claras			2681	2645	2663	﻿Dias et al., 1996; Trendall et al., 1998; Age disputed, see discussion in this paper and in Mougeot et al., 1996; Fabre et al., 2011;	AC5-1	22	Quartzite	Pyrite	Sulfide			11.71	0.12	0	0.19			LA-MC-ICP-MS (spot)		Bühn et al., 2012	﻿10.1016/j.chemgeo.2012.04.003	2012
﻿Amazon				﻿Águas Claras			2681	2645	2663	﻿Dias et al., 1996; Trendall et al., 1998; Age disputed, see discussion in this paper and in Mougeot et al., 1996; Fabre et al., 2011;	AC5-2	25	Quartzite	Pyrite	Sulfide			11.72	0.1	0.05	0.15			LA-MC-ICP-MS (spot)		Bühn et al., 2012	﻿10.1016/j.chemgeo.2012.04.003	2012
﻿Amazon	﻿Itacaiúnas						2570	2570	2570	Tallarico et al., 2005; Hydrothermal, may be altered, see Dardenne and Schobbenhaus, 2001	SAL1-1	26	Massive Ore, Hydrothermal, granite related	Chalcopyrite	Sulfide			2.89	0.18	0.03	0.57			LA-MC-ICP-MS (spot)		Bühn et al., 2012	﻿10.1016/j.chemgeo.2012.04.003	2012
﻿Amazon	﻿Itacaiúnas						2570	2570	2570	Tallarico et al., 2005; Hydrothermal, may be altered, see Dardenne and Schobbenhaus, 2001	SAL1-2	27	Massive Ore, Hydrothermal, granite related	Chalcopyrite	Sulfide			2.48	0.13	-0.15	0.41			LA-MC-ICP-MS (spot)		Bühn et al., 2012	﻿10.1016/j.chemgeo.2012.04.003	2012
﻿Amazon	﻿Itacaiúnas						2570	2570	2570	Tallarico et al., 2005; Hydrothermal, may be altered, see Dardenne and Schobbenhaus, 2001	SAL2-1	30	Massive Ore, Hydrothermal, granite related	Chalcopyrite	Sulfide			1.63	0.11	0.19	0.45			LA-MC-ICP-MS (spot)		Bühn et al., 2012	﻿10.1016/j.chemgeo.2012.04.003	2012
﻿Amazon	﻿Itacaiúnas						2570	2570	2570	Tallarico et al., 2005; Hydrothermal, may be altered, see Dardenne and Schobbenhaus, 2001	SAL2-2	31	Massive Ore, Hydrothermal, granite related	Chalcopyrite	Sulfide			2.02	0.24	0.3	0.63			LA-MC-ICP-MS (spot)		Bühn et al., 2012	﻿10.1016/j.chemgeo.2012.04.003	2012
﻿Amazon	﻿Rio das Velhas						2570	2570	2570	Tallarico et al., 2005; Hydrothermal, may be altered, see Dardenne and Schobbenhaus, 2001	SEQ1-1	32	Massive Ore, Hydrothermal, granite related	Chalcopyrite	Sulfide			0.94	0.14	0.17	0.49			LA-MC-ICP-MS (spot)		Bühn et al., 2012	﻿10.1016/j.chemgeo.2012.04.003	2012
﻿Amazon	﻿Rio das Velhas						2570	2570	2570	Tallarico et al., 2005; Hydrothermal, may be altered, see Dardenne and Schobbenhaus, 2001	SEQ1-2	33	Massive Ore, Hydrothermal, granite related	Chalcopyrite	Sulfide			0.16	0.14	0.56	0.45			LA-MC-ICP-MS (spot)		Bühn et al., 2012	﻿10.1016/j.chemgeo.2012.04.003	2012
Yilgarn	﻿Kurnalpi Terrane				﻿Nimbus VHMS deposit	BODH-015	2708	2698	2703	Hollis et al., 2017	16	n.3_19	siltstone	Pyrite	Sulfide		270.45	2.7913	0.143475	6.19469	0.0549399			SIMS		Caruso et al., 2018	﻿10.1016/j.precamres.2018.08.012	2018
Yilgarn	﻿Kurnalpi Terrane				﻿Nimbus VHMS deposit	BODH-015	2708	2698	2703	Hollis et al., 2017	16	n.3_20	siltstone	Pyrite	Sulfide		270.45	1.39149	0.147248	5.33121	0.071837			SIMS		Caruso et al., 2018	﻿10.1016/j.precamres.2018.08.012	2018
Yilgarn	﻿Kurnalpi Terrane				﻿Nimbus VHMS deposit	BODH-015	2708	2698	2703	Hollis et al., 2017	16	n.3_21	siltstone	Pyrite	Sulfide		270.45	1.20065	0.149106	5.72826	0.0849452			SIMS		Caruso et al., 2018	﻿10.1016/j.precamres.2018.08.012	2018
Yilgarn	﻿Kurnalpi Terrane				﻿Nimbus VHMS deposit	BODH-015	2708	2698	2703	Hollis et al., 2017	16	n.3_22	siltstone	Pyrite	Sulfide		270.45	-0.852557	0.154738	5.11785	0.0842069			SIMS		Caruso et al., 2018	﻿10.1016/j.precamres.2018.08.012	2018
Yilgarn	﻿Kurnalpi Terrane				﻿Nimbus VHMS deposit	BODH-015	2708	2698	2703	Hollis et al., 2017	16	n.3_23	siltstone	Pyrite	Sulfide		270.45	-0.228634	0.163248	5.47978	0.0950918			SIMS		Caruso et al., 2018	﻿10.1016/j.precamres.2018.08.012	2018
Yilgarn	﻿Kurnalpi Terrane				﻿Nimbus VHMS deposit	BODH-015	2708	2698	2703	Hollis et al., 2017	20	n.2_44	siltstone	Pyrite	Sulfide		263.425	4.98017	0.500494	3.1251	0.136004	-2.73678	0.601289	SIMS		Caruso et al., 2018	﻿10.1016/j.precamres.2018.08.012	2018
Yilgarn	﻿Kurnalpi Terrane				﻿Nimbus VHMS deposit	BODH-015	2708	2698	2703	Hollis et al., 2017	20	n.2_45	siltstone	Pyrite	Sulfide		263.425	5.14716	0.507844	3.1672	0.154209	-2.7753	0.601999	SIMS		Caruso et al., 2018	﻿10.1016/j.precamres.2018.08.012	2018
Yilgarn	﻿Kurnalpi Terrane				﻿Nimbus VHMS deposit	BODH-015	2708	2698	2703	Hollis et al., 2017	20	n.2_46	siltstone	Pyrite	Sulfide		263.425	5.02833	0.500537	3.01612	0.136987	-2.40888	0.592442	SIMS		Caruso et al., 2018	﻿10.1016/j.precamres.2018.08.012	2018
Yilgarn	﻿Kurnalpi Terrane				﻿Nimbus VHMS deposit	BODH-015	2708	2698	2703	Hollis et al., 2017	20	n.2_47	siltstone	Pyrite	Sulfide		263.425	5.84192	0.499952	3.12532	0.129026	-2.53405	0.604667	SIMS		Caruso et al., 2018	﻿10.1016/j.precamres.2018.08.012	2018
Yilgarn	﻿Kurnalpi Terrane				﻿Nimbus VHMS deposit	BODH-015	2708	2698	2703	Hollis et al., 2017	20	n.2_48	siltstone	Pyrite	Sulfide		263.425	5.55204	0.500623	3.13846	0.136513	-2.47293	0.60879	SIMS		Caruso et al., 2018	﻿10.1016/j.precamres.2018.08.012	2018
Yilgarn	﻿Kurnalpi Terrane				﻿Nimbus VHMS deposit	NBDH-009	2708	2698	2703	Hollis et al., 2017	14	n.1_13	dacite-brecciated	Pyrite	Sulfide		245.48	1.58273	0.37473	-0.040687	0.19524	-0.034254	0.459614	SIMS		Caruso et al., 2018	﻿10.1016/j.precamres.2018.08.012	2018
Yilgarn	﻿Kurnalpi Terrane				﻿Nimbus VHMS deposit	NBDH-009	2708	2698	2703	Hollis et al., 2017	14	n.1_14	dacite-brecciated	Pyrite	Sulfide		245.48	2.01398	0.36894	0.0369043	0.190887	0.244508	0.447447	SIMS		Caruso et al., 2018	﻿10.1016/j.precamres.2018.08.012	2018
Yilgarn	﻿Kurnalpi Terrane				﻿Nimbus VHMS deposit	NBDH-009	2708	2698	2703	Hollis et al., 2017	14	n.1_15	dacite-brecciated	Pyrite	Sulfide		245.48	2.3867	0.431649	0.173751	0.221715	0.290814	0.646632	SIMS		Caruso et al., 2018	﻿10.1016/j.precamres.2018.08.012	2018
Yilgarn	﻿Kurnalpi Terrane				﻿Nimbus VHMS deposit	NBDH-009	2708	2698	2703	Hollis et al., 2017	14	n.1_16	dacite-brecciated	Pyrite	Sulfide		245.48	1.75056	0.353316	0.0581528	0.180761	0.0972253	0.415155	SIMS		Caruso et al., 2018	﻿10.1016/j.precamres.2018.08.012	2018
Yilgarn	﻿Kurnalpi Terrane				﻿Nimbus VHMS deposit	NBDH-009	2708	2698	2703	Hollis et al., 2017	14	n.1_20	dacite-brecciated	Pyrite	Sulfide		245.48	-4.79249	0.548835	0.00563664	0.235781	0.216763	0.516181	SIMS		Caruso et al., 2018	﻿10.1016/j.precamres.2018.08.012	2018
Yilgarn	﻿Kurnalpi Terrane				﻿Nimbus VHMS deposit	NBDH-009	2708	2698	2703	Hollis et al., 2017	14	n.1_25	dacite-brecciated	Pyrite	Sulfide		245.48	2.41208	0.486723	0.0222381	0.143397	0.144364	0.353787	SIMS		Caruso et al., 2018	﻿10.1016/j.precamres.2018.08.012	2018
Yilgarn	﻿Kurnalpi Terrane				﻿Nimbus VHMS deposit	NBDH-009	2708	2698	2703	Hollis et al., 2017	14	n.1_26	dacite-brecciated	Pyrite	Sulfide		245.48	2.14173	0.494583	0.0752531	0.161292	0.145109	0.357765	SIMS		Caruso et al., 2018	﻿10.1016/j.precamres.2018.08.012	2018
Yilgarn	﻿Kurnalpi Terrane				﻿Nimbus VHMS deposit	NBDH-009	2708	2698	2703	Hollis et al., 2017	14	n.1_27	dacite-brecciated	Pyrite	Sulfide		245.48	3.50474	0.482147	0.0795844	0.137297	0.102557	0.320148	SIMS		Caruso et al., 2018	﻿10.1016/j.precamres.2018.08.012	2018
Yilgarn	﻿Kurnalpi Terrane				﻿Nimbus VHMS deposit	NBDH-009	2708	2698	2703	Hollis et al., 2017	14	n.1_28	dacite-brecciated	Pyrite	Sulfide		245.48	3.11882	0.484034	0.0674196	0.140059	0.130854	0.299425	SIMS		Caruso et al., 2018	﻿10.1016/j.precamres.2018.08.012	2018
Yilgarn	﻿Kurnalpi Terrane				﻿Nimbus VHMS deposit	NBDH-009	2708	2698	2703	Hollis et al., 2017	14	n.1_29	dacite-brecciated	Pyrite	Sulfide		245.48	1.75221	0.489886	0.105447	0.149116	0.170275	0.322145	SIMS		Caruso et al., 2018	﻿10.1016/j.precamres.2018.08.012	2018
Yilgarn	﻿Kurnalpi Terrane				﻿Nimbus VHMS deposit	NBDH-009	2708	2698	2703	Hollis et al., 2017	17	n.1_36	dacite-brecciated	Pyrite	Sulfide		248.21	2.49364	0.484177	0.191137	0.139286	-0.198835	0.345217	SIMS		Caruso et al., 2018	﻿10.1016/j.precamres.2018.08.012	2018
Yilgarn	﻿Kurnalpi Terrane				﻿Nimbus VHMS deposit	NBDH-009	2708	2698	2703	Hollis et al., 2017	17	n.1_37	dacite-brecciated	Pyrite	Sulfide		248.21	3.62347	0.484043	0.109668	0.142671	0.0395975	0.337422	SIMS		Caruso et al., 2018	﻿10.1016/j.precamres.2018.08.012	2018
Yilgarn	﻿Kurnalpi Terrane				﻿Nimbus VHMS deposit	NBDH-009	2708	2698	2703	Hollis et al., 2017	17	n.1_38	dacite-brecciated	Pyrite	Sulfide		248.21	3.38759	0.48052	0.0729927	0.132682	0.162795	0.327762	SIMS		Caruso et al., 2018	﻿10.1016/j.precamres.2018.08.012	2018
Yilgarn	﻿Kurnalpi Terrane				﻿Nimbus VHMS deposit	NBDH-009	2708	2698	2703	Hollis et al., 2017	17	n.1_39	dacite-brecciated	Pyrite	Sulfide		248.21	2.82865	0.48372	0.0709733	0.145885	0.251353	0.327137	SIMS		Caruso et al., 2018	﻿10.1016/j.precamres.2018.08.012	2018
Yilgarn	﻿Kurnalpi Terrane				﻿Nimbus VHMS deposit	NBDH-009	2708	2698	2703	Hollis et al., 2017	17	n.1_40	dacite-brecciated	Pyrite	Sulfide		248.21	3.22065	0.481484	0.0806152	0.134901	0.163778	0.308195	SIMS		Caruso et al., 2018	﻿10.1016/j.precamres.2018.08.012	2018
Yilgarn	﻿Kurnalpi Terrane				﻿Nimbus VHMS deposit	NBDH-009	2708	2698	2703	Hollis et al., 2017	17	n.1_41	dacite-brecciated	Pyrite	Sulfide		248.21	0.478863	0.497562	0.083006	0.161972	0.192708	0.382616	SIMS		Caruso et al., 2018	﻿10.1016/j.precamres.2018.08.012	2018
Yilgarn	﻿Kurnalpi Terrane				﻿Nimbus VHMS deposit	NBDH-009	2708	2698	2703	Hollis et al., 2017	17	n.1_42	dacite-brecciated	Pyrite	Sulfide		248.21	-0.0357015	0.480442	0.19041	0.130935	0.20616	0.308245	SIMS		Caruso et al., 2018	﻿10.1016/j.precamres.2018.08.012	2018
Yilgarn	﻿Kurnalpi Terrane				﻿Nimbus VHMS deposit	NBDH-009	2708	2698	2703	Hollis et al., 2017	17	n.1_43	dacite-brecciated	Pyrite	Sulfide		248.21	-0.0489937	0.479681	0.189789	0.130946	0.229555	0.315744	SIMS		Caruso et al., 2018	﻿10.1016/j.precamres.2018.08.012	2018
Yilgarn	﻿Kurnalpi Terrane				﻿Nimbus VHMS deposit	NBDH-009	2708	2698	2703	Hollis et al., 2017	17	n.1_44	dacite-brecciated	Pyrite	Sulfide		248.21	1.39602	0.481074	0.0801703	0.133077	0.134827	0.321435	SIMS		Caruso et al., 2018	﻿10.1016/j.precamres.2018.08.012	2018
Yilgarn	﻿Kurnalpi Terrane				﻿Nimbus VHMS deposit	NBDH-009	2708	2698	2703	Hollis et al., 2017	17	n.1_45	dacite-brecciated	Pyrite	Sulfide		248.21	3.16658	0.480926	0.0936106	0.13243	-0.0139014	0.328976	SIMS		Caruso et al., 2018	﻿10.1016/j.precamres.2018.08.012	2018
Yilgarn	﻿Kurnalpi Terrane				﻿Nimbus VHMS deposit	NBDH-009	2708	2698	2703	Hollis et al., 2017	17	n.1_46	dacite-brecciated	Pyrite	Sulfide		248.21	0.223383	0.516574	-0.0189486	0.188954	0.0789955	0.44032	SIMS		Caruso et al., 2018	﻿10.1016/j.precamres.2018.08.012	2018
Yilgarn	﻿Kurnalpi Terrane				﻿Nimbus VHMS deposit	NBDH-009	2708	2698	2703	Hollis et al., 2017	17	n.1_47	dacite-brecciated	Pyrite	Sulfide		248.21	1.00762	0.505331	0.046956	0.181832	0.056577	0.410999	SIMS		Caruso et al., 2018	﻿10.1016/j.precamres.2018.08.012	2018
Yilgarn	﻿Kurnalpi Terrane				﻿Nimbus VHMS deposit	NBDH-009	2708	2698	2703	Hollis et al., 2017	17	n.1_48	dacite-brecciated	Pyrite	Sulfide		248.21	0.230367	0.545551	0.0301043	0.240242	0.229377	0.514304	SIMS		Caruso et al., 2018	﻿10.1016/j.precamres.2018.08.012	2018
Yilgarn	﻿Kurnalpi Terrane				﻿Nimbus VHMS deposit	NBDH-009	2708	2698	2703	Hollis et al., 2017	17	n.1_49	dacite-brecciated	Pyrite	Sulfide		248.21	-0.310782	0.575787	0.109721	0.273784	0.119305	0.574352	SIMS		Caruso et al., 2018	﻿10.1016/j.precamres.2018.08.012	2018
Yilgarn	﻿Kurnalpi Terrane				﻿Nimbus VHMS deposit	NBDH-009	2708	2698	2703	Hollis et al., 2017	17	n.1_50	dacite-brecciated	Pyrite	Sulfide		248.21	0.834597	0.513134	0.075907	0.184474	-0.00663083	0.454133	SIMS		Caruso et al., 2018	﻿10.1016/j.precamres.2018.08.012	2018
Yilgarn	﻿Kurnalpi Terrane				﻿Nimbus VHMS deposit	NBDH-009	2708	2698	2703	Hollis et al., 2017	18	n.2_37	dacite-brecciated	Pyrite	Sulfide		249.8	-0.301552	0.499721	0.171251	0.13486	-0.444869	0.577961	SIMS		Caruso et al., 2018	﻿10.1016/j.precamres.2018.08.012	2018
Yilgarn	﻿Kurnalpi Terrane				﻿Nimbus VHMS deposit	NBDH-009	2708	2698	2703	Hollis et al., 2017	18	n.2_38	dacite-brecciated	Pyrite	Sulfide		249.8	2.92491	0.501127	0.127525	0.138998	-0.535059	0.643309	SIMS		Caruso et al., 2018	﻿10.1016/j.precamres.2018.08.012	2018
Yilgarn	﻿Kurnalpi Terrane				﻿Nimbus VHMS deposit	NBDH-009	2708	2698	2703	Hollis et al., 2017	18	n.2_39	dacite-brecciated	Pyrite	Sulfide		249.8	2.83579	0.498508	0.0760858	0.138953	-0.79817	0.632856	SIMS		Caruso et al., 2018	﻿10.1016/j.precamres.2018.08.012	2018
Yilgarn	﻿Kurnalpi Terrane				﻿Nimbus VHMS deposit	NBDH-009	2708	2698	2703	Hollis et al., 2017	18	n.2_40	dacite-brecciated	Pyrite	Sulfide		249.8	3.30234	0.501406	0.104716	0.13197	-0.15439	0.606906	SIMS		Caruso et al., 2018	﻿10.1016/j.precamres.2018.08.012	2018
Yilgarn	﻿Kurnalpi Terrane				﻿Nimbus VHMS deposit	NBDH-009	2708	2698	2703	Hollis et al., 2017	18	n.2_41	dacite-brecciated	Pyrite	Sulfide		249.8	-0.727142	0.525753	0.200617	0.178439	-0.921219	0.800105	SIMS		Caruso et al., 2018	﻿10.1016/j.precamres.2018.08.012	2018
Yilgarn	﻿Kurnalpi Terrane				﻿Nimbus VHMS deposit	NBDH-009	2708	2698	2703	Hollis et al., 2017	18	n.2_42	dacite-brecciated	Pyrite	Sulfide		249.8	-0.958054	0.508566	0.219655	0.152943	-0.750987	0.629988	SIMS		Caruso et al., 2018	﻿10.1016/j.precamres.2018.08.012	2018
Yilgarn	﻿Kurnalpi Terrane				﻿Nimbus VHMS deposit	NBDH-009	2708	2698	2703	Hollis et al., 2017	18	n.2_43	dacite-brecciated	Pyrite	Sulfide		249.8	-0.751223	0.496986	0.15939	0.128637	-0.575522	0.554284	SIMS		Caruso et al., 2018	﻿10.1016/j.precamres.2018.08.012	2018
Yilgarn	﻿Kurnalpi Terrane				﻿Nimbus VHMS deposit	NBDH-009	2708	2698	2703	Hollis et al., 2017	21	n.3_01	dacite-brecciated	Pyrite	Sulfide		256.58	5.20665	0.188002	-0.0125191	0.289341			SIMS		Caruso et al., 2018	﻿10.1016/j.precamres.2018.08.012	2018
Yilgarn	﻿Kurnalpi Terrane				﻿Nimbus VHMS deposit	NBDH-009	2708	2698	2703	Hollis et al., 2017	21	n.3_02	dacite-brecciated	Pyrite	Sulfide		256.58	4.90824	0.184974	0.336342	0.292259			SIMS		Caruso et al., 2018	﻿10.1016/j.precamres.2018.08.012	2018
Yilgarn	﻿Kurnalpi Terrane				﻿Nimbus VHMS deposit	NBDH-009	2708	2698	2703	Hollis et al., 2017	26b	n.3_03	dacite-stockwork	Pyrite	Sulfide		250.96	3.01109	0.17851	0.0311065	0.263491			SIMS		Caruso et al., 2018	﻿10.1016/j.precamres.2018.08.012	2018
Yilgarn	﻿Kurnalpi Terrane				﻿Nimbus VHMS deposit	NBDH-009	2708	2698	2703	Hollis et al., 2017	26b	n.3_04	dacite-stockwork	Pyrite	Sulfide		250.96	5.14008	0.181149	-0.00140299	0.274337			SIMS		Caruso et al., 2018	﻿10.1016/j.precamres.2018.08.012	2018
Yilgarn	﻿Kurnalpi Terrane				﻿Nimbus VHMS deposit	NBDH-009	2708	2698	2703	Hollis et al., 2017	14	n.1_21	dacite-brecciated	Chalcopyrite	Sulfide		245.48	2.40495	0.240618	0.0467007	0.120239	0.000140079	0.238096	SIMS		Caruso et al., 2018	﻿10.1016/j.precamres.2018.08.012	2018
Yilgarn	﻿Kurnalpi Terrane				﻿Nimbus VHMS deposit	NBDH-009	2708	2698	2703	Hollis et al., 2017	14	n.1_22	dacite-brecciated	Chalcopyrite	Sulfide		245.48	2.63452	0.238966	0.0605622	0.120291	-0.00607114	0.246342	SIMS		Caruso et al., 2018	﻿10.1016/j.precamres.2018.08.012	2018
Yilgarn	﻿Kurnalpi Terrane				﻿Nimbus VHMS deposit	NBDH-009	2708	2698	2703	Hollis et al., 2017	14	n.1_23	dacite-brecciated	Chalcopyrite	Sulfide		245.48	2.51996	0.233224	0.0706089	0.112917	0.112923	0.242149	SIMS		Caruso et al., 2018	﻿10.1016/j.precamres.2018.08.012	2018
Yilgarn	﻿Kurnalpi Terrane				﻿Nimbus VHMS deposit	NBDH-009	2708	2698	2703	Hollis et al., 2017	14	n.1_24	dacite-brecciated	Chalcopyrite	Sulfide		245.48	2.44374	0.235871	0.114883	0.111574	0.0151328	0.241861	SIMS		Caruso et al., 2018	﻿10.1016/j.precamres.2018.08.012	2018
Yilgarn	﻿Kurnalpi Terrane				﻿Nimbus VHMS deposit	NBDH-010	2708	2698	2703	Hollis et al., 2017	9	n.2_49	dacite-stringer	Pyrite	Sulfide		453.26	4.34887	0.498346	0.0728531	0.127701	-0.319676	0.615928	SIMS		Caruso et al., 2018	﻿10.1016/j.precamres.2018.08.012	2018
Yilgarn	﻿Kurnalpi Terrane				﻿Nimbus VHMS deposit	NBDH-010	2708	2698	2703	Hollis et al., 2017	9	n.2_50	dacite-stringer	Pyrite	Sulfide		453.26	4.07632	0.499905	-0.0319632	0.136409	-0.685395	0.625668	SIMS		Caruso et al., 2018	﻿10.1016/j.precamres.2018.08.012	2018
Yilgarn	﻿Kurnalpi Terrane				﻿Nimbus VHMS deposit	NBDH-010	2708	2698	2703	Hollis et al., 2017	9	n.2_51	dacite-stringer	Pyrite	Sulfide		453.26	4.24872	0.498405	0.049566	0.130815	-0.699136	0.598368	SIMS		Caruso et al., 2018	﻿10.1016/j.precamres.2018.08.012	2018
Yilgarn	﻿Kurnalpi Terrane				﻿Nimbus VHMS deposit	NBDH-010	2708	2698	2703	Hollis et al., 2017	9	n.2_52	dacite-stringer	Pyrite	Sulfide		453.26	4.47108	0.498872	-0.00588806	0.132869	-0.607364	0.62222	SIMS		Caruso et al., 2018	﻿10.1016/j.precamres.2018.08.012	2018
Yilgarn	﻿Kurnalpi Terrane				﻿Nimbus VHMS deposit	NBDH-010	2708	2698	2703	Hollis et al., 2017	9	n.2_53	dacite-stringer	Pyrite	Sulfide		453.26	4.98422	0.497689	0.106011	0.13212	-0.412026	0.590688	SIMS		Caruso et al., 2018	﻿10.1016/j.precamres.2018.08.012	2018
Yilgarn	﻿Kurnalpi Terrane				﻿Nimbus VHMS deposit	NBDH-010	2708	2698	2703	Hollis et al., 2017	19a	n.1_53	dacite-disseminated	Pyrite	Sulfide		748.5	3.90351	0.493905	0.386146	0.156246	-0.131193	0.401996	SIMS		Caruso et al., 2018	﻿10.1016/j.precamres.2018.08.012	2018
Yilgarn	﻿Kurnalpi Terrane				﻿Nimbus VHMS deposit	NBDH-010	2708	2698	2703	Hollis et al., 2017	19a	n.1_54	dacite-disseminated	Pyrite	Sulfide		748.5	4.09073	0.484232	0.21803	0.147907	0.145629	0.372226	SIMS		Caruso et al., 2018	﻿10.1016/j.precamres.2018.08.012	2018
Yilgarn	﻿Kurnalpi Terrane				﻿Nimbus VHMS deposit	NBDH-010	2708	2698	2703	Hollis et al., 2017	19a	n.1_55	dacite-disseminated	Pyrite	Sulfide		748.5	3.73589	0.480827	0.203874	0.136325	-0.0598141	0.369353	SIMS		Caruso et al., 2018	﻿10.1016/j.precamres.2018.08.012	2018
Yilgarn	﻿Kurnalpi Terrane				﻿Nimbus VHMS deposit	NBDH-010	2708	2698	2703	Hollis et al., 2017	19a	n.1_56	dacite-disseminated	Pyrite	Sulfide		748.5	3.91072	0.483475	0.289798	0.139438	0.14717	0.390008	SIMS		Caruso et al., 2018	﻿10.1016/j.precamres.2018.08.012	2018
Yilgarn	﻿Kurnalpi Terrane				﻿Nimbus VHMS deposit	NBDH-010	2708	2698	2703	Hollis et al., 2017	19a	n.1_57	dacite-disseminated	Pyrite	Sulfide		748.5	3.94699	0.481622	0.297858	0.139346	0.107939	0.386386	SIMS		Caruso et al., 2018	﻿10.1016/j.precamres.2018.08.012	2018
Yilgarn	﻿Kurnalpi Terrane				﻿Nimbus VHMS deposit	NBDH-010	2708	2698	2703	Hollis et al., 2017	19b	n.2_01	siltstone	Pyrite	Sulfide		310.2	2.87024	0.362847	0.559416	0.149389	-0.289528	0.641542	SIMS		Caruso et al., 2018	﻿10.1016/j.precamres.2018.08.012	2018
Yilgarn	﻿Kurnalpi Terrane				﻿Nimbus VHMS deposit	NBDH-010	2708	2698	2703	Hollis et al., 2017	19b	n.2_02	siltstone	Pyrite	Sulfide		310.2	2.84608	0.358386	0.649057	0.140644	-0.616309	0.64496	SIMS		Caruso et al., 2018	﻿10.1016/j.precamres.2018.08.012	2018
Yilgarn	﻿Kurnalpi Terrane				﻿Nimbus VHMS deposit	NBDH-010	2708	2698	2703	Hollis et al., 2017	19b	n.2_03	siltstone	Pyrite	Sulfide		310.2	3.05727	0.359127	0.594627	0.140999	-0.728239	0.645199	SIMS		Caruso et al., 2018	﻿10.1016/j.precamres.2018.08.012	2018
Yilgarn	﻿Kurnalpi Terrane				﻿Nimbus VHMS deposit	NBDH-010	2708	2698	2703	Hollis et al., 2017	19b	n.2_04	siltstone	Pyrite	Sulfide		310.2	2.86148	0.359303	0.582587	0.145611	-0.570024	0.653586	SIMS		Caruso et al., 2018	﻿10.1016/j.precamres.2018.08.012	2018
Yilgarn	﻿Kurnalpi Terrane				﻿Nimbus VHMS deposit	NBDH-012	2708	2698	2703	Hollis et al., 2017	4	n.2_05	dacite-brecciated	Pyrite	Sulfide		199.805	3.86413	0.35402	0.0450671	0.13698	-0.591781	0.686001	SIMS		Caruso et al., 2018	﻿10.1016/j.precamres.2018.08.012	2018
Yilgarn	﻿Kurnalpi Terrane				﻿Nimbus VHMS deposit	NBDH-012	2708	2698	2703	Hollis et al., 2017	4	n.2_06	dacite-brecciated	Pyrite	Sulfide		199.805	3.86694	0.356397	0.125724	0.141647	-0.571514	0.704687	SIMS		Caruso et al., 2018	﻿10.1016/j.precamres.2018.08.012	2018
Yilgarn	﻿Kurnalpi Terrane				﻿Nimbus VHMS deposit	NBDH-012	2708	2698	2703	Hollis et al., 2017	4	n.2_07	dacite-brecciated	Pyrite	Sulfide		199.805	3.87678	0.359765	0.0564029	0.149503	-0.636887	0.652525	SIMS		Caruso et al., 2018	﻿10.1016/j.precamres.2018.08.012	2018
Yilgarn	﻿Kurnalpi Terrane				﻿Nimbus VHMS deposit	NBDH-012	2708	2698	2703	Hollis et al., 2017	4	n.2_08	dacite-brecciated	Pyrite	Sulfide		199.805	3.36274	0.361191	0.0943061	0.147482	-0.754535	0.642355	SIMS		Caruso et al., 2018	﻿10.1016/j.precamres.2018.08.012	2018
Yilgarn	﻿Kurnalpi Terrane				﻿Nimbus VHMS deposit	NBDH-012	2708	2698	2703	Hollis et al., 2017	6	n.3_30	colloform pyrite	Pyrite	Sulfide		218.45	5.01399	0.183194	-0.521123	0.202035			SIMS		Caruso et al., 2018	﻿10.1016/j.precamres.2018.08.012	2018
Yilgarn	﻿Kurnalpi Terrane				﻿Nimbus VHMS deposit	NBDH-012	2708	2698	2703	Hollis et al., 2017	6	n.3_31	colloform pyrite	Pyrite	Sulfide		218.45	4.73299	0.186491	-0.225157	0.218266			SIMS		Caruso et al., 2018	﻿10.1016/j.precamres.2018.08.012	2018
Yilgarn	﻿Kurnalpi Terrane				﻿Nimbus VHMS deposit	NBDH-012	2708	2698	2703	Hollis et al., 2017	6	n.3_28	colloform pyrite	Pyrite	Sulfide		218.45	0.452986	0.170349	-0.34402	0.171113			SIMS		Caruso et al., 2018	﻿10.1016/j.precamres.2018.08.012	2018
Yilgarn	﻿Kurnalpi Terrane				﻿Nimbus VHMS deposit	NBDH-012	2708	2698	2703	Hollis et al., 2017	6	n.3_29	colloform pyrite	Pyrite	Sulfide		218.45	0.170859	0.174866	-0.15363	0.196361			SIMS		Caruso et al., 2018	﻿10.1016/j.precamres.2018.08.012	2018
Yilgarn	﻿Kurnalpi Terrane				﻿Nimbus VHMS deposit	NBDH-012	2708	2698	2703	Hollis et al., 2017	28	n.1_64	dacite-stockwork	Pyrite	Sulfide		261.775	5.718	0.480479	0.00616556	0.1357	-0.0425999	0.4005	SIMS		Caruso et al., 2018	﻿10.1016/j.precamres.2018.08.012	2018
Yilgarn	﻿Kurnalpi Terrane				﻿Nimbus VHMS deposit	NBDH-012	2708	2698	2703	Hollis et al., 2017	28	n.1_65	dacite-stockwork	Pyrite	Sulfide		261.775	3.94429	0.481022	0.130289	0.138179	0.106563	0.42531	SIMS		Caruso et al., 2018	﻿10.1016/j.precamres.2018.08.012	2018
Yilgarn	﻿Kurnalpi Terrane				﻿Nimbus VHMS deposit	NBDH-012	2708	2698	2703	Hollis et al., 2017	28	n.1_66	dacite-stockwork	Pyrite	Sulfide		261.775	1.93695	0.481949	0.125815	0.134281	0.0956272	0.410355	SIMS		Caruso et al., 2018	﻿10.1016/j.precamres.2018.08.012	2018
Yilgarn	﻿Kurnalpi Terrane				﻿Nimbus VHMS deposit	NBDH-012	2708	2698	2703	Hollis et al., 2017	28	n.1_67	dacite-stockwork	Pyrite	Sulfide		261.775	2.01422	0.47852	0.0565677	0.133216	0.0338037	0.417381	SIMS		Caruso et al., 2018	﻿10.1016/j.precamres.2018.08.012	2018
Yilgarn	﻿Kurnalpi Terrane				﻿Nimbus VHMS deposit	NBDH-013	2708	2698	2703	Hollis et al., 2017	8	n.2_12	dacite-brecciated	Pyrite	Sulfide		335.3	0.844795	0.388382	-0.017489	0.187584	-0.21572	0.777127	SIMS		Caruso et al., 2018	﻿10.1016/j.precamres.2018.08.012	2018
Yilgarn	﻿Kurnalpi Terrane				﻿Nimbus VHMS deposit	NBDH-013	2708	2698	2703	Hollis et al., 2017	8	n.2_13	dacite-brecciated	Pyrite	Sulfide		335.3	0.596976	0.398984	0.0303924	0.202934	-0.28352	0.776563	SIMS		Caruso et al., 2018	﻿10.1016/j.precamres.2018.08.012	2018
Yilgarn	﻿Kurnalpi Terrane				﻿Nimbus VHMS deposit	NBDH-013	2708	2698	2703	Hollis et al., 2017	8	n.2_14	dacite-brecciated	Pyrite	Sulfide		335.3	0.843757	0.403816	0.00763566	0.20511	-0.397465	0.800273	SIMS		Caruso et al., 2018	﻿10.1016/j.precamres.2018.08.012	2018
Yilgarn	﻿Kurnalpi Terrane				﻿Nimbus VHMS deposit	NBDH-013	2708	2698	2703	Hollis et al., 2017	8	n.2_15	dacite-brecciated	Pyrite	Sulfide		335.3	0.838154	0.503858	0.161825	0.142871	-0.297088	0.70781	SIMS		Caruso et al., 2018	﻿10.1016/j.precamres.2018.08.012	2018
Yilgarn	﻿Kurnalpi Terrane				﻿Nimbus VHMS deposit	NBDH-013	2708	2698	2703	Hollis et al., 2017	8	n.2_16	dacite-brecciated	Pyrite	Sulfide		335.3	-1.62243	0.518811	0.10576	0.169928	-0.258809	0.707111	SIMS		Caruso et al., 2018	﻿10.1016/j.precamres.2018.08.012	2018
Yilgarn	﻿Kurnalpi Terrane				﻿Nimbus VHMS deposit	NBDH-013	2708	2698	2703	Hollis et al., 2017	8	n.2_17	dacite-brecciated	Pyrite	Sulfide		335.3	-3.54242	0.50432	0.101931	0.139664	-0.61437	0.685511	SIMS		Caruso et al., 2018	﻿10.1016/j.precamres.2018.08.012	2018
Yilgarn	﻿Kurnalpi Terrane				﻿Nimbus VHMS deposit	NBDH-013	2708	2698	2703	Hollis et al., 2017	8	n.2_18	dacite-brecciated	Pyrite	Sulfide		335.3	-0.264417	0.509327	0.201204	0.154402	-0.445768	0.712748	SIMS		Caruso et al., 2018	﻿10.1016/j.precamres.2018.08.012	2018
Yilgarn	﻿Kurnalpi Terrane				﻿Nimbus VHMS deposit	NBDH-013	2708	2698	2703	Hollis et al., 2017	8	n.2_19	dacite-brecciated	Pyrite	Sulfide		335.3	-1.99018	0.545686	0.142006	0.213282	-0.351665	0.870319	SIMS		Caruso et al., 2018	﻿10.1016/j.precamres.2018.08.012	2018
Yilgarn	﻿Kurnalpi Terrane				﻿Nimbus VHMS deposit	NBDH-013	2708	2698	2703	Hollis et al., 2017	8	n.2_20	dacite-brecciated	Pyrite	Sulfide		335.3	-2.90235	0.510076	0.219567	0.157876	-0.377669	0.671404	SIMS		Caruso et al., 2018	﻿10.1016/j.precamres.2018.08.012	2018
Yilgarn	﻿Kurnalpi Terrane				﻿Nimbus VHMS deposit	NBDH-013	2708	2698	2703	Hollis et al., 2017	10	n.1_01	dacite-massive	Pyrite	Sulfide		334	0.916185	0.533687	0.0270377	0.344838	0.226884	0.719686	SIMS		Caruso et al., 2018	﻿10.1016/j.precamres.2018.08.012	2018
Yilgarn	﻿Kurnalpi Terrane				﻿Nimbus VHMS deposit	NBDH-013	2708	2698	2703	Hollis et al., 2017	10	n.1_02	dacite-massive	Pyrite	Sulfide		334	0.618883	0.483883	-0.0198861	0.29781	0.173169	0.619222	SIMS		Caruso et al., 2018	﻿10.1016/j.precamres.2018.08.012	2018
Yilgarn	﻿Kurnalpi Terrane				﻿Nimbus VHMS deposit	NBDH-013	2708	2698	2703	Hollis et al., 2017	10	n.1_03	dacite-massive	Pyrite	Sulfide		334	2.16255	0.455701	-0.0222092	0.273509	0.143299	0.574385	SIMS		Caruso et al., 2018	﻿10.1016/j.precamres.2018.08.012	2018
Yilgarn	﻿Kurnalpi Terrane				﻿Nimbus VHMS deposit	NBDH-013	2708	2698	2703	Hollis et al., 2017	24	n.2_33	dacite-stockwork	Pyrite	Sulfide		367.95	1.67538	0.522686	0.105213	0.176988	-0.597993	0.743364	SIMS		Caruso et al., 2018	﻿10.1016/j.precamres.2018.08.012	2018
Yilgarn	﻿Kurnalpi Terrane				﻿Nimbus VHMS deposit	NBDH-013	2708	2698	2703	Hollis et al., 2017	24	n.2_34	dacite-stockwork	Pyrite	Sulfide		367.95	1.16157	0.524291	0.0570777	0.180249	-0.608806	0.714924	SIMS		Caruso et al., 2018	﻿10.1016/j.precamres.2018.08.012	2018
Yilgarn	﻿Kurnalpi Terrane				﻿Nimbus VHMS deposit	NBDH-013	2708	2698	2703	Hollis et al., 2017	24	n.2_31	dacite-stockwork	Pyrite	Sulfide		367.95	3.3559	0.502309	0.10513	0.14162	-0.441605	0.631144	SIMS		Caruso et al., 2018	﻿10.1016/j.precamres.2018.08.012	2018
Yilgarn	﻿Kurnalpi Terrane				﻿Nimbus VHMS deposit	NBDH-013	2708	2698	2703	Hollis et al., 2017	24	n.2_32	dacite-stockwork	Pyrite	Sulfide		367.95	3.16798	0.503485	0.0807043	0.139486	-0.812339	0.633809	SIMS		Caruso et al., 2018	﻿10.1016/j.precamres.2018.08.012	2018
Yilgarn	﻿Kurnalpi Terrane				﻿Nimbus VHMS deposit	NBDH-013	2708	2698	2703	Hollis et al., 2017	24	n.2_35	dacite-stockwork	Pyrite	Sulfide		367.95	2.79033	0.503274	0.0635426	0.138675	-0.684789	0.679932	SIMS		Caruso et al., 2018	﻿10.1016/j.precamres.2018.08.012	2018
Yilgarn	﻿Kurnalpi Terrane				﻿Nimbus VHMS deposit	NBDH-013	2708	2698	2703	Hollis et al., 2017	24	n.2_36	dacite-stockwork	Pyrite	Sulfide		367.95	2.89633	0.501144	0.0703756	0.13784	-0.534176	0.65424	SIMS		Caruso et al., 2018	﻿10.1016/j.precamres.2018.08.012	2018
Yilgarn	﻿Kurnalpi Terrane				﻿Nimbus VHMS deposit	NBDH-013	2708	2698	2703	Hollis et al., 2017	33	BS-2_52	dacite-stockwork	Pyrite	Sulfide		168.9	2.84969	0.168534	0.0807595	0.148279	0.0103534	0.662279	SIMS		Caruso et al., 2018	﻿10.1016/j.precamres.2018.08.012	2018
Yilgarn	﻿Kurnalpi Terrane				﻿Nimbus VHMS deposit	NBDH-013	2708	2698	2703	Hollis et al., 2017	33	BS-2_53	dacite-stockwork	Pyrite	Sulfide		352.15	3.58552	0.175907	0.0369721	0.148474	-0.211049	0.696976	SIMS		Caruso et al., 2018	﻿10.1016/j.precamres.2018.08.012	2018
Yilgarn	﻿Kurnalpi Terrane				﻿Nimbus VHMS deposit	NBDH-013	2708	2698	2703	Hollis et al., 2017	33	BS-2_54	dacite-stockwork	Pyrite	Sulfide		352.15	3.08683	0.169779	0.14608	0.145218	0.00069271	0.658324	SIMS		Caruso et al., 2018	﻿10.1016/j.precamres.2018.08.012	2018
Yilgarn	﻿Kurnalpi Terrane				﻿Nimbus VHMS deposit	NBDH-013	2708	2698	2703	Hollis et al., 2017	33	BS-2_55	dacite-stockwork	Pyrite	Sulfide		352.15	2.73463	0.172584	0.231024	0.146546	0.138683	0.667868	SIMS		Caruso et al., 2018	﻿10.1016/j.precamres.2018.08.012	2018
Yilgarn	﻿Kurnalpi Terrane				﻿Nimbus VHMS deposit	NBDH-013	2708	2698	2703	Hollis et al., 2017	8	n.2_09	dacite-brecciated	Pyrrhotite	Sulfide		335.3	1.65144	0.570442	0.0232828	0.216445	0.124758	0.880359	SIMS		Caruso et al., 2018	﻿10.1016/j.precamres.2018.08.012	2018
Yilgarn	﻿Kurnalpi Terrane				﻿Nimbus VHMS deposit	NBDH-013	2708	2698	2703	Hollis et al., 2017	8	n.2_10	dacite-brecciated	Pyrrhotite	Sulfide		335.3	1.99435	0.570478	0.0419461	0.235573	-0.152413	0.801476	SIMS		Caruso et al., 2018	﻿10.1016/j.precamres.2018.08.012	2018
Yilgarn	﻿Kurnalpi Terrane				﻿Nimbus VHMS deposit	NBDH-013	2708	2698	2703	Hollis et al., 2017	8	n.2_11	dacite-brecciated	Pyrrhotite	Sulfide		335.3	1.55504	0.575854	-0.0167669	0.23763	-0.239001	0.866357	SIMS		Caruso et al., 2018	﻿10.1016/j.precamres.2018.08.012	2018
Yilgarn	﻿Kurnalpi Terrane				﻿Nimbus VHMS deposit	NBDH-013	2708	2698	2703	Hollis et al., 2017	8	n.2_11a	dacite-brecciated	Pyrrhotite	Sulfide		335.3	1.61673	0.584645	0.123252	0.254194	-0.485176	0.87632	SIMS		Caruso et al., 2018	﻿10.1016/j.precamres.2018.08.012	2018
Yilgarn	﻿Kurnalpi Terrane				﻿Nimbus VHMS deposit	NBDH-013	2708	2698	2703	Hollis et al., 2017	8	n.2_11b	dacite-brecciated	Pyrrhotite	Sulfide		335.3	1.41463	0.58348	0.0106289	0.242838	-0.132692	0.85944	SIMS		Caruso et al., 2018	﻿10.1016/j.precamres.2018.08.012	2018
Yilgarn	﻿Kurnalpi Terrane				﻿Nimbus VHMS deposit	NBDH-025	2708	2698	2703	Hollis et al., 2017	3	n.3_25	dacite-massive	Pyrite	Sulfide		152.475	1.73909	0.157908	0.220908	0.123153			SIMS		Caruso et al., 2018	﻿10.1016/j.precamres.2018.08.012	2018
Yilgarn	﻿Kurnalpi Terrane				﻿Nimbus VHMS deposit	NBDH-025	2708	2698	2703	Hollis et al., 2017	3	n.3_26	dacite-massive	Pyrite	Sulfide		152.475	1.21848	0.163333	0.315658	0.145147			SIMS		Caruso et al., 2018	﻿10.1016/j.precamres.2018.08.012	2018
Yilgarn	﻿Kurnalpi Terrane				﻿Nimbus VHMS deposit	NBDH-025	2708	2698	2703	Hollis et al., 2017	3	n.3_27	dacite-massive	Pyrite	Sulfide		152.475	1.39727	0.168783	0.374347	0.157095			SIMS		Caruso et al., 2018	﻿10.1016/j.precamres.2018.08.012	2018
Yilgarn	﻿Kurnalpi Terrane				﻿Nimbus VHMS deposit	NBDH-025	2708	2698	2703	Hollis et al., 2017	29	BS-2_49	dacite-massive	Pyrite	Sulfide		149.625	1.16871	0.189221	0.257818	0.158674	-1.88471	0.681037	SIMS		Caruso et al., 2018	﻿10.1016/j.precamres.2018.08.012	2018
Yilgarn	﻿Kurnalpi Terrane				﻿Nimbus VHMS deposit	NBDH-025	2708	2698	2703	Hollis et al., 2017	29	BS-2_50	dacite-massive	Pyrite	Sulfide		149.625	0.0718685	0.205488	0.42458	0.164938	-0.143907	0.730734	SIMS		Caruso et al., 2018	﻿10.1016/j.precamres.2018.08.012	2018
Yilgarn	﻿Kurnalpi Terrane				﻿Nimbus VHMS deposit	NBDH-025	2708	2698	2703	Hollis et al., 2017	29	BS-2_51	dacite-massive	Pyrite	Sulfide		149.625	0.70687	0.202562	0.229165	0.161258	0.100484	0.752047	SIMS		Caruso et al., 2018	﻿10.1016/j.precamres.2018.08.012	2018
Yilgarn	﻿Kurnalpi Terrane				﻿Nimbus VHMS deposit	NBDH-025	2708	2698	2703	Hollis et al., 2017	29	GSWA-3_28	dacite-massive	Pyrite	Sulfide		149.625	0.93317	0.0939934	0.115067	0.0551571	1.26817	0.243521	SIMS		Caruso et al., 2018	﻿10.1016/j.precamres.2018.08.012	2018
Yilgarn	﻿Kurnalpi Terrane				﻿Nimbus VHMS deposit	NBDH-025	2708	2698	2703	Hollis et al., 2017	29	GSWA-3_29	dacite-massive	Pyrite	Sulfide		149.625	0.0632509	0.106589	0.0598176	0.0688833	0.40709	0.376481	SIMS		Caruso et al., 2018	﻿10.1016/j.precamres.2018.08.012	2018
Yilgarn	﻿Kurnalpi Terrane				﻿Nimbus VHMS deposit	NBDH-025	2708	2698	2703	Hollis et al., 2017	26a	n.3_10	colloform pyrite	Pyrite	Sulfide		138.33	-4.29796	0.155217	-1.44082	0.288034			SIMS		Caruso et al., 2018	﻿10.1016/j.precamres.2018.08.012	2018
Yilgarn	﻿Kurnalpi Terrane				﻿Nimbus VHMS deposit	NBDH-025	2708	2698	2703	Hollis et al., 2017	26a	n.3_11	colloform pyrite	Pyrite	Sulfide		138.33	-4.61034	0.163224	-1.58215	0.277183			SIMS		Caruso et al., 2018	﻿10.1016/j.precamres.2018.08.012	2018
Yilgarn	﻿Kurnalpi Terrane				﻿Nimbus VHMS deposit	NBDH-025	2708	2698	2703	Hollis et al., 2017	26a	n.3_13	colloform pyrite	Pyrite	Sulfide		138.33	-3.91415	0.148557	-0.890314	0.22842			SIMS		Caruso et al., 2018	﻿10.1016/j.precamres.2018.08.012	2018
Yilgarn	﻿Kurnalpi Terrane				﻿Nimbus VHMS deposit	NBDH-025	2708	2698	2703	Hollis et al., 2017	26a	n.3_06	colloform pyrite	Pyrite	Sulfide		138.33	1.46052	0.164584	-1.71348	0.188017			SIMS		Caruso et al., 2018	﻿10.1016/j.precamres.2018.08.012	2018
Yilgarn	﻿Kurnalpi Terrane				﻿Nimbus VHMS deposit	NBDH-025	2708	2698	2703	Hollis et al., 2017	26a	n.3_07	colloform pyrite	Pyrite	Sulfide		138.33	1.16886	0.162235	-1.47162	0.185857			SIMS		Caruso et al., 2018	﻿10.1016/j.precamres.2018.08.012	2018
Yilgarn	﻿Kurnalpi Terrane				﻿Nimbus VHMS deposit	NBDH-025	2708	2698	2703	Hollis et al., 2017	26a	n.3_09	colloform pyrite	Pyrite	Sulfide		138.33	-2.79937	0.157645	-1.34556	0.313452			SIMS		Caruso et al., 2018	﻿10.1016/j.precamres.2018.08.012	2018
Yilgarn	﻿Kurnalpi Terrane				﻿Nimbus VHMS deposit	NBDH-025	2708	2698	2703	Hollis et al., 2017	26a	n.3_12	colloform pyrite	Pyrite	Sulfide		138.33	-1.35754	0.152569	-0.409775	0.245202			SIMS		Caruso et al., 2018	﻿10.1016/j.precamres.2018.08.012	2018
Yilgarn	﻿Kurnalpi Terrane				﻿Nimbus VHMS deposit	NBDH-025	2708	2698	2703	Hollis et al., 2017	26a	n.3_05	colloform pyrite	Pyrite	Sulfide		138.33	-0.305119	0.16972	-0.818907	0.221014			SIMS		Caruso et al., 2018	﻿10.1016/j.precamres.2018.08.012	2018
Yilgarn	﻿Kurnalpi Terrane				﻿Nimbus VHMS deposit	NBDH-025	2708	2698	2703	Hollis et al., 2017	26a	n.3_08	colloform pyrite	Pyrite	Sulfide		138.33	-0.809393	0.158117	-0.840137	0.336132			SIMS		Caruso et al., 2018	﻿10.1016/j.precamres.2018.08.012	2018
Yilgarn	﻿Kurnalpi Terrane				﻿Nimbus VHMS deposit	NBDH-034	2708	2698	2703	Hollis et al., 2017	12	n.2_62	dacite-brecciated	Pyrite	Sulfide		351	1.22278	0.497206	0.109562	0.12794	-0.729265	0.565619	SIMS		Caruso et al., 2018	﻿10.1016/j.precamres.2018.08.012	2018
Yilgarn	﻿Kurnalpi Terrane				﻿Nimbus VHMS deposit	NBDH-034	2708	2698	2703	Hollis et al., 2017	12	n.2_63	dacite-brecciated	Pyrite	Sulfide		351	2.50293	0.504901	0.0880333	0.146301	-0.666399	0.697399	SIMS		Caruso et al., 2018	﻿10.1016/j.precamres.2018.08.012	2018
Yilgarn	﻿Kurnalpi Terrane				﻿Nimbus VHMS deposit	NBDH-034	2708	2698	2703	Hollis et al., 2017	12	n.2_64	dacite-brecciated	Pyrite	Sulfide		351	3.38989	0.496899	0.213139	0.127383	-0.796305	0.584299	SIMS		Caruso et al., 2018	﻿10.1016/j.precamres.2018.08.012	2018
Yilgarn	﻿Kurnalpi Terrane				﻿Nimbus VHMS deposit	NBDH-034	2708	2698	2703	Hollis et al., 2017	12	n.2_65	dacite-brecciated	Pyrite	Sulfide		351	2.86595	0.497421	0.0682919	0.139268	-0.584776	0.624505	SIMS		Caruso et al., 2018	﻿10.1016/j.precamres.2018.08.012	2018
Yilgarn	﻿Kurnalpi Terrane				﻿Nimbus VHMS deposit	NBDH-034	2708	2698	2703	Hollis et al., 2017	12	n.2_66	dacite-brecciated	Pyrite	Sulfide		351	1.75708	0.499245	0.0268701	0.137578	-0.740406	0.672376	SIMS		Caruso et al., 2018	﻿10.1016/j.precamres.2018.08.012	2018
Yilgarn	﻿Kurnalpi Terrane				﻿Nimbus VHMS deposit	NBDH-034	2708	2698	2703	Hollis et al., 2017	12	n.2_67	dacite-brecciated	Pyrite	Sulfide		351	1.91732	0.494818	0.0839414	0.128179	-0.772517	0.643745	SIMS		Caruso et al., 2018	﻿10.1016/j.precamres.2018.08.012	2018
Yilgarn	﻿Kurnalpi Terrane				﻿Nimbus VHMS deposit	NBDH-034	2708	2698	2703	Hollis et al., 2017	12	n.2_68	dacite-brecciated	Pyrite	Sulfide		351	1.26149	0.497364	0.0382811	0.131157	-0.788502	0.650025	SIMS		Caruso et al., 2018	﻿10.1016/j.precamres.2018.08.012	2018
Yilgarn	﻿Kurnalpi Terrane				﻿Nimbus VHMS deposit	NBDH-034	2708	2698	2703	Hollis et al., 2017	12	n.2_69	dacite-brecciated	Pyrite	Sulfide		351	2.00802	0.494635	0.0968544	0.125868	-0.902967	0.623432	SIMS		Caruso et al., 2018	﻿10.1016/j.precamres.2018.08.012	2018
Yilgarn	﻿Kurnalpi Terrane				﻿Nimbus VHMS deposit	NBDH-034	2708	2698	2703	Hollis et al., 2017	12	n.2_70	dacite-brecciated	Pyrite	Sulfide		351	2.59678	0.498855	0.104019	0.131614	-0.734644	0.677363	SIMS		Caruso et al., 2018	﻿10.1016/j.precamres.2018.08.012	2018
Yilgarn	﻿Kurnalpi Terrane				﻿Nimbus VHMS deposit	NBDH-034	2708	2698	2703	Hollis et al., 2017	12	n.2_71	dacite-brecciated	Pyrite	Sulfide		351	1.91394	0.497414	0.185103	0.130265	-0.790532	0.612987	SIMS		Caruso et al., 2018	﻿10.1016/j.precamres.2018.08.012	2018
Yilgarn	﻿Kurnalpi Terrane				﻿Nimbus VHMS deposit	NBDH-034	2708	2698	2703	Hollis et al., 2017	12	n.2_72	dacite-brecciated	Pyrite	Sulfide		351	1.17664	0.497832	0.0503283	0.127861	-0.83569	0.658947	SIMS		Caruso et al., 2018	﻿10.1016/j.precamres.2018.08.012	2018
Yilgarn	﻿Kurnalpi Terrane				﻿Nimbus VHMS deposit	NBDH-034	2708	2698	2703	Hollis et al., 2017	12	n.2_73	dacite-brecciated	Pyrite	Sulfide		351	3.21659	0.495245	0.152855	0.125676	-1.02215	0.619447	SIMS		Caruso et al., 2018	﻿10.1016/j.precamres.2018.08.012	2018
Yilgarn	﻿Kurnalpi Terrane				﻿Nimbus VHMS deposit	NBDH-034	2708	2698	2703	Hollis et al., 2017	12	n.2_74	dacite-brecciated	Pyrite	Sulfide		351	3.15132	0.498571	0.113555	0.131481	-0.705285	0.681262	SIMS		Caruso et al., 2018	﻿10.1016/j.precamres.2018.08.012	2018
Yilgarn	﻿Kurnalpi Terrane				﻿Nimbus VHMS deposit	NBDH-034	2708	2698	2703	Hollis et al., 2017	12	n.2_75	dacite-brecciated	Pyrite	Sulfide		351	2.80293	0.496642	0.115248	0.123891	-1.24715	0.643666	SIMS		Caruso et al., 2018	﻿10.1016/j.precamres.2018.08.012	2018
Yilgarn	﻿Kurnalpi Terrane				﻿Nimbus VHMS deposit	NBDH-035	2708	2698	2703	Hollis et al., 2017	11	n.2_26	colloform pyrite	Pyrite	Sulfide		136	4.19921	0.51301	-1.01954	0.156806	0.685252	0.696327	SIMS		Caruso et al., 2018	﻿10.1016/j.precamres.2018.08.012	2018
Yilgarn	﻿Kurnalpi Terrane				﻿Nimbus VHMS deposit	NBDH-035	2708	2698	2703	Hollis et al., 2017	11	n.2_22	colloform pyrite	Pyrite	Sulfide		136	2.21035	0.515391	-0.96189	0.160257	0.713938	0.741951	SIMS		Caruso et al., 2018	﻿10.1016/j.precamres.2018.08.012	2018
Yilgarn	﻿Kurnalpi Terrane				﻿Nimbus VHMS deposit	NBDH-035	2708	2698	2703	Hollis et al., 2017	11	n.2_25	colloform pyrite	Pyrite	Sulfide		136	1.15436	0.546158	-1.35317	0.201464	0.860231	0.90342	SIMS		Caruso et al., 2018	﻿10.1016/j.precamres.2018.08.012	2018
Yilgarn	﻿Kurnalpi Terrane				﻿Nimbus VHMS deposit	NBDH-035	2708	2698	2703	Hollis et al., 2017	11	n.2_27	colloform pyrite	Pyrite	Sulfide		136	2.1138	0.508358	-1.16129	0.150242	0.680461	0.683034	SIMS		Caruso et al., 2018	﻿10.1016/j.precamres.2018.08.012	2018
Yilgarn	﻿Kurnalpi Terrane				﻿Nimbus VHMS deposit	NBDH-035	2708	2698	2703	Hollis et al., 2017	11	n.2_28	colloform pyrite	Pyrite	Sulfide		136	2.53241	0.527139	-1.154	0.175286	0.897182	0.738272	SIMS		Caruso et al., 2018	﻿10.1016/j.precamres.2018.08.012	2018
Yilgarn	﻿Kurnalpi Terrane				﻿Nimbus VHMS deposit	NBDH-035	2708	2698	2703	Hollis et al., 2017	11	n.2_21	colloform pyrite	Pyrite	Sulfide		136	-0.181145	0.50947	-0.797223	0.158867	0.454655	0.712994	SIMS		Caruso et al., 2018	﻿10.1016/j.precamres.2018.08.012	2018
Yilgarn	﻿Kurnalpi Terrane				﻿Nimbus VHMS deposit	NBDH-035	2708	2698	2703	Hollis et al., 2017	11	n.2_23	colloform pyrite	Pyrite	Sulfide		136	0.06102	0.503805	-0.892215	0.140189	0.431804	0.674083	SIMS		Caruso et al., 2018	﻿10.1016/j.precamres.2018.08.012	2018
Yilgarn	﻿Kurnalpi Terrane				﻿Nimbus VHMS deposit	NBDH-035	2708	2698	2703	Hollis et al., 2017	11	n.2_24	colloform pyrite	Pyrite	Sulfide		136	0.394785	0.50433	-0.893697	0.144766	0.272589	0.695728	SIMS		Caruso et al., 2018	﻿10.1016/j.precamres.2018.08.012	2018
Yilgarn	﻿Kurnalpi Terrane				﻿Nimbus VHMS deposit	NBDH-035	2708	2698	2703	Hollis et al., 2017	11	n.2_29	colloform pyrite	Pyrite	Sulfide		136	0.160722	0.541109	-1.11154	0.20093	0.69934	0.858341	SIMS		Caruso et al., 2018	﻿10.1016/j.precamres.2018.08.012	2018
Yilgarn	﻿Kurnalpi Terrane				﻿Nimbus VHMS deposit	NBDH-035	2708	2698	2703	Hollis et al., 2017	11	n.2_30	colloform pyrite	Pyrite	Sulfide		136	-0.16134	0.501993	-0.802869	0.134539	0.139822	0.609671	SIMS		Caruso et al., 2018	﻿10.1016/j.precamres.2018.08.012	2018
Yilgarn	﻿Kurnalpi Terrane				﻿Nimbus VHMS deposit	NBDH-035	2708	2698	2703	Hollis et al., 2017	15	n.1_04	dacite-vein	Pyrite	Sulfide		188.85	3.44866	0.437043	0.112523	0.257729	0.201462	0.544576	SIMS		Caruso et al., 2018	﻿10.1016/j.precamres.2018.08.012	2018
Yilgarn	﻿Kurnalpi Terrane				﻿Nimbus VHMS deposit	NBDH-035	2708	2698	2703	Hollis et al., 2017	15	n.1_05	dacite-vein	Pyrite	Sulfide		188.85	2.7792	0.430234	0.0495706	0.249937	0.163483	0.534725	SIMS		Caruso et al., 2018	﻿10.1016/j.precamres.2018.08.012	2018
Yilgarn	﻿Kurnalpi Terrane				﻿Nimbus VHMS deposit	NBDH-035	2708	2698	2703	Hollis et al., 2017	15	n.1_06	dacite-vein	Pyrite	Sulfide		188.85	2.22051	0.454598	0.0554963	0.274128	0.310109	0.576008	SIMS		Caruso et al., 2018	﻿10.1016/j.precamres.2018.08.012	2018
Yilgarn	﻿Kurnalpi Terrane				﻿Nimbus VHMS deposit	NBDH-035	2708	2698	2703	Hollis et al., 2017	15	n.1_07	dacite-vein	Pyrite	Sulfide		188.85	2.92202	0.408003	0.0503157	0.229834	0.254791	0.499015	SIMS		Caruso et al., 2018	﻿10.1016/j.precamres.2018.08.012	2018
Yilgarn	﻿Kurnalpi Terrane				﻿Nimbus VHMS deposit	NBDH-035	2708	2698	2703	Hollis et al., 2017	15	n.1_08	dacite-vein	Pyrite	Sulfide		188.85	2.62832	0.403495	0.0996903	0.230658	0.214616	0.501376	SIMS		Caruso et al., 2018	﻿10.1016/j.precamres.2018.08.012	2018
Yilgarn	﻿Kurnalpi Terrane				﻿Nimbus VHMS deposit	NBDH-035	2708	2698	2703	Hollis et al., 2017	27	n.1_58	dacite-brecciated	Pyrite	Sulfide		170.4	4.04634	0.481795	-0.041515	0.133446	0.180602	0.38005	SIMS		Caruso et al., 2018	﻿10.1016/j.precamres.2018.08.012	2018
Yilgarn	﻿Kurnalpi Terrane				﻿Nimbus VHMS deposit	NBDH-035	2708	2698	2703	Hollis et al., 2017	27	n.1_59	dacite-brecciated	Pyrite	Sulfide		170.4	0.429524	0.533454	0.0498123	0.20875	0.0777759	0.504374	SIMS		Caruso et al., 2018	﻿10.1016/j.precamres.2018.08.012	2018
Yilgarn	﻿Kurnalpi Terrane				﻿Nimbus VHMS deposit	NBDH-035	2708	2698	2703	Hollis et al., 2017	27	n.1_60	dacite-brecciated	Pyrite	Sulfide		170.4	1.37079	0.48792	0.0915111	0.149298	0.122318	0.395433	SIMS		Caruso et al., 2018	﻿10.1016/j.precamres.2018.08.012	2018
Yilgarn	﻿Kurnalpi Terrane				﻿Nimbus VHMS deposit	NBDH-035	2708	2698	2703	Hollis et al., 2017	27	n.1_61	dacite-brecciated	Pyrite	Sulfide		170.4	3.54394	0.480138	0.0408261	0.140189	-0.00489575	0.386932	SIMS		Caruso et al., 2018	﻿10.1016/j.precamres.2018.08.012	2018
Yilgarn	﻿Kurnalpi Terrane				﻿Nimbus VHMS deposit	NBDH-035	2708	2698	2703	Hollis et al., 2017	27	n.1_62	dacite-brecciated	Pyrite	Sulfide		170.4	1.70354	0.481047	0.14251	0.135944	0.0184486	0.402249	SIMS		Caruso et al., 2018	﻿10.1016/j.precamres.2018.08.012	2018
Yilgarn	﻿Kurnalpi Terrane				﻿Nimbus VHMS deposit	NBDH-035	2708	2698	2703	Hollis et al., 2017	27	n.1_63	dacite-brecciated	Pyrite	Sulfide		170.4	1.19641	0.487283	0.0726695	0.142885	0.00532602	0.426433	SIMS		Caruso et al., 2018	﻿10.1016/j.precamres.2018.08.012	2018
Yilgarn	﻿Kurnalpi Terrane				﻿Nimbus VHMS deposit	NBGT-005	2708	2698	2703	Hollis et al., 2017	32	BS-2_46	colloform pyrite	Pyrite	Sulfide		168.9	-3.83264	0.178723	-0.357329	0.144946	0.32227	0.687567	SIMS		Caruso et al., 2018	﻿10.1016/j.precamres.2018.08.012	2018
Yilgarn	﻿Kurnalpi Terrane				﻿Nimbus VHMS deposit	NBGT-005	2708	2698	2703	Hollis et al., 2017	32	BS-2_45	colloform pyrite	Pyrite	Sulfide		168.9	-2.25677	0.28192	-0.33029	0.214384	0.236182	0.922818	SIMS		Caruso et al., 2018	﻿10.1016/j.precamres.2018.08.012	2018
Yilgarn	﻿Kurnalpi Terrane				﻿Nimbus VHMS deposit	NBGT-005	2708	2698	2703	Hollis et al., 2017	32	BS-2_47	colloform pyrite	Pyrite	Sulfide		168.9	1.88555	0.271627	-0.220976	0.205754	0.213681	0.903498	SIMS		Caruso et al., 2018	﻿10.1016/j.precamres.2018.08.012	2018
Yilgarn	﻿Kurnalpi Terrane				﻿Nimbus VHMS deposit	NBGT-005	2708	2698	2703	Hollis et al., 2017	32	BS-2_48	colloform pyrite	Pyrite	Sulfide		168.9	0.943555	0.303932	-0.153278	0.23083	0.414905	0.92762	SIMS		Caruso et al., 2018	﻿10.1016/j.precamres.2018.08.012	2018
Yilgarn	﻿Kurnalpi Terrane				﻿Nimbus VHMS deposit	NBGT-005	2708	2698	2703	Hollis et al., 2017	32	BS-2_40	colloform pyrite	Pyrite	Sulfide		168.9	-0.305425	0.168849	-0.559066	0.139352	0.880502	0.627552	SIMS		Caruso et al., 2018	﻿10.1016/j.precamres.2018.08.012	2018
Yilgarn	﻿Kurnalpi Terrane				﻿Nimbus VHMS deposit	NBGT-005	2708	2698	2703	Hollis et al., 2017	32	BS-2_41	colloform pyrite	Pyrite	Sulfide		168.9	0.535743	0.171475	-0.551199	0.14162	0.87799	0.67676	SIMS		Caruso et al., 2018	﻿10.1016/j.precamres.2018.08.012	2018
Yilgarn	﻿Kurnalpi Terrane				﻿Nimbus VHMS deposit	NBGT-005	2708	2698	2703	Hollis et al., 2017	32	BS-2_42	colloform pyrite	Pyrite	Sulfide		168.9	-0.0734879	0.168765	-0.669163	0.14073	1.12238	0.65185	SIMS		Caruso et al., 2018	﻿10.1016/j.precamres.2018.08.012	2018
Yilgarn	﻿Kurnalpi Terrane				﻿Nimbus VHMS deposit	NBGT-005	2708	2698	2703	Hollis et al., 2017	32	BS-2_43	colloform pyrite	Pyrite	Sulfide		168.9	-0.375504	0.173134	-0.570344	0.148298	1.28339	0.661967	SIMS		Caruso et al., 2018	﻿10.1016/j.precamres.2018.08.012	2018
Yilgarn	﻿Kurnalpi Terrane				﻿Nimbus VHMS deposit	NBGT-005	2708	2698	2703	Hollis et al., 2017	32	BS-2_44	colloform pyrite	Pyrite	Sulfide		168.9	-0.212063	0.203793	-0.282918	0.163134	0.33486	0.743726	SIMS		Caruso et al., 2018	﻿10.1016/j.precamres.2018.08.012	2018
Yilgarn	Kalgoorie Terrane	Boorara Domain		Gindalbie	Silver Swan	BSD027F	2673	2662	2667.5	Muller et al., 2008; Nelson, 1997	BSD027F-551.5	BSD027F-551.5_5	Massive Sulfide	Pyrite	Sulfide		551.5	1.19984	0.0853943	-0.551929	0.115533	0.167838	0.675671	SIMS		Caruso et al., 2020	10.1007/s00126-019-00891-7	2020
Yilgarn	Kalgoorie Terrane	Boorara Domain		Gindalbie	Silver Swan	BSD027F	2673	2662	2667.5	Muller et al., 2008; Nelson, 1997	BSD027F-551.5	BSD027F-551.5_2	Massive Sulfide	Pyrite	Sulfide		551.5	1.49885	0.0852921	-0.624732	0.106381	0.301463	0.692854	SIMS		Caruso et al., 2020	10.1007/s00126-019-00891-7	2020
Yilgarn	Kalgoorie Terrane	Boorara Domain		Gindalbie	Silver Swan	BSD027F	2673	2662	2667.5	Muller et al., 2008; Nelson, 1997	BSD027F-551.5	BSD027F-551.5_8	Massive Sulfide	Petlandite	Sulfide		551.5	0.835014	0.236867	-0.471261	0.106571	0.444581	0.658836	SIMS		Caruso et al., 2020	10.1007/s00126-019-00891-7	2020
Yilgarn	Kalgoorie Terrane	Boorara Domain		Gindalbie	Silver Swan	BSD027F	2673	2662	2667.5	Muller et al., 2008; Nelson, 1997	BSD027F-551.5	BSD027F-551.5_3	Massive Sulfide	Pyrite	Sulfide		551.5	1.4724	0.0848599	-0.586659	0.108483	0.478853	0.671786	SIMS		Caruso et al., 2020	10.1007/s00126-019-00891-7	2020
Yilgarn	Kalgoorie Terrane	Boorara Domain		Gindalbie	Silver Swan	BSD027F	2673	2662	2667.5	Muller et al., 2008; Nelson, 1997	BSD027F-551.5	BSD027F-551.5_1	Massive Sulfide	Pyrite	Sulfide		551.5	1.448	0.0828597	-0.521238	0.103159	0.569777	0.661459	SIMS		Caruso et al., 2020	10.1007/s00126-019-00891-7	2020
Yilgarn	Kalgoorie Terrane	Boorara Domain		Gindalbie	Silver Swan	BSD027F	2673	2662	2667.5	Muller et al., 2008; Nelson, 1997	BSD027F-551.5	BSD027F-551.5_4	Massive Sulfide	Pyrite	Sulfide		551.5	1.55467	0.0843724	-0.597939	0.10894	0.732311	0.659265	SIMS		Caruso et al., 2020	10.1007/s00126-019-00891-7	2020
Yilgarn	Kalgoorie Terrane	Boorara Domain		Gindalbie	Silver Swan	BSD027F	2673	2662	2667.5	Muller et al., 2008; Nelson, 1997	BSD027F-551.5	BSD027F-551.5_10	Massive Sulfide	Petlandite	Sulfide		551.5	0.715915	0.268152	-0.466839	0.108412	0.995591	0.703177	SIMS		Caruso et al., 2020	10.1007/s00126-019-00891-7	2020
Yilgarn	Kalgoorie Terrane	Boorara Domain		Gindalbie	Silver Swan	BSD027F	2673	2662	2667.5	Muller et al., 2008; Nelson, 1997	BSD027F-551.5	BSD027F-551.5_7	Massive Sulfide	Petlandite	Sulfide		551.5	0.813107	0.230109	-0.551996	0.0510688	1.01776	0.302449	SIMS		Caruso et al., 2020	10.1007/s00126-019-00891-7	2020
Yilgarn	Kalgoorie Terrane	Boorara Domain		Gindalbie	Silver Swan	BSD027F	2673	2662	2667.5	Muller et al., 2008; Nelson, 1997	BSD027F-551.5	BSD027F-551.5_6	Massive Sulfide	Petlandite	Sulfide		551.5	0.915379	0.227874	-0.555644	0.110127	1.05791	0.687563	SIMS		Caruso et al., 2020	10.1007/s00126-019-00891-7	2020
Yilgarn	Kalgoorie Terrane	Boorara Domain		Gindalbie	Silver Swan	BSD027F	2673	2662	2667.5	Muller et al., 2008; Nelson, 1997	BSD027F-551.5	BSD027F-551.5_9	Massive Sulfide	Petlandite	Sulfide		551.5	1.05011	0.219374	-0.559718	0.103674	1.16951	0.652738	SIMS		Caruso et al., 2020	10.1007/s00126-019-00891-7	2020
Yilgarn	Kalgoorie Terrane	Boorara Domain		Gindalbie	Black Duck	BSD030	2673	2662	2667.5	Muller et al., 2008; Nelson, 1997	BSD030-254.3	BSD030-254.3_14	Massive Sulfide	Pyrite	Sulfide		254.3	0.98649	0.0950582	-0.56473	0.120373	0.0410585	0.692665	SIMS		Caruso et al., 2020	10.1007/s00126-019-00891-7	2020
Yilgarn	Kalgoorie Terrane	Boorara Domain		Gindalbie	Black Duck	BSD030	2673	2662	2667.5	Muller et al., 2008; Nelson, 1997	BSD030-254.3	BSD030-254.3_15	Massive Sulfide	Pyrite	Sulfide		254.3	1.43353	0.0929543	-0.553343	0.109851	0.197376	0.685215	SIMS		Caruso et al., 2020	10.1007/s00126-019-00891-7	2020
Yilgarn	Kalgoorie Terrane	Boorara Domain		Gindalbie	Black Duck	BSD030	2673	2662	2667.5	Muller et al., 2008; Nelson, 1997	BSD030-254.3	BSD030-254.3_11	Massive Sulfide	Pyrite	Sulfide		254.3	1.42992	0.0914378	-0.573932	0.114376	0.200681	0.648567	SIMS		Caruso et al., 2020	10.1007/s00126-019-00891-7	2020
Yilgarn	Kalgoorie Terrane	Boorara Domain		Gindalbie	Black Duck	BSD030	2673	2662	2667.5	Muller et al., 2008; Nelson, 1997	BSD030-254.3	BSD030-254.3_20	Massive Sulfide	Petlandite	Sulfide		254.3	0.89189	0.216149	-0.589318	0.105997	0.286063	0.65201	SIMS		Caruso et al., 2020	10.1007/s00126-019-00891-7	2020
Yilgarn	Kalgoorie Terrane	Boorara Domain		Gindalbie	Black Duck	BSD030	2673	2662	2667.5	Muller et al., 2008; Nelson, 1997	BSD030-254.3	BSD030-254.3_16	Massive Sulfide	Pyrrhotite	Sulfide		254.3	1.91033	0.203326	-0.571134	0.116922	0.31186	0.663315	SIMS		Caruso et al., 2020	10.1007/s00126-019-00891-7	2020
Yilgarn	Kalgoorie Terrane	Boorara Domain		Gindalbie	Black Duck	BSD030	2673	2662	2667.5	Muller et al., 2008; Nelson, 1997	BSD030-254.3	BSD030-254.3_17	Massive Sulfide	Pyrrhotite	Sulfide		254.3	1.85608	0.205777	-0.557795	0.113281	0.421114	0.711421	SIMS		Caruso et al., 2020	10.1007/s00126-019-00891-7	2020
Yilgarn	Kalgoorie Terrane	Boorara Domain		Gindalbie	Black Duck	BSD030	2673	2662	2667.5	Muller et al., 2008; Nelson, 1997	BSD030-254.3	BSD030-254.3_19	Massive Sulfide	Pyrrhotite	Sulfide		254.3	1.86856	0.201887	-0.577379	0.10187	0.425258	0.69157	SIMS		Caruso et al., 2020	10.1007/s00126-019-00891-7	2020
Yilgarn	Kalgoorie Terrane	Boorara Domain		Gindalbie	Black Duck	BSD030	2673	2662	2667.5	Muller et al., 2008; Nelson, 1997	BSD030-254.3	BSD030-254.3_13	Massive Sulfide	Pyrite	Sulfide		254.3	1.30652	0.0928795	-0.475424	0.106734	0.539282	0.648695	SIMS		Caruso et al., 2020	10.1007/s00126-019-00891-7	2020
Yilgarn	Kalgoorie Terrane	Boorara Domain		Gindalbie	Black Duck	BSD030	2673	2662	2667.5	Muller et al., 2008; Nelson, 1997	BSD030-254.3	BSD030-254.3_18	Massive Sulfide	Pyrrhotite	Sulfide		254.3	1.84677	0.203248	-0.572297	0.110098	0.661411	0.664489	SIMS		Caruso et al., 2020	10.1007/s00126-019-00891-7	2020
Yilgarn	Kalgoorie Terrane	Boorara Domain		Gindalbie	Black Duck	BSD030	2673	2662	2667.5	Muller et al., 2008; Nelson, 1997	BSD030-254.3	BSD030-254.3_12	Massive Sulfide	Pyrite	Sulfide		254.3	1.41658	0.0893366	-0.569084	0.103888	0.739077	0.646409	SIMS		Caruso et al., 2020	10.1007/s00126-019-00891-7	2020
Yilgarn	Kalgoorie Terrane	Boorara Domain		Gindalbie	Black Duck	BSD061	2673	2662	2667.5	Muller et al., 2008; Nelson, 1997	BSD061-554.6	BSD061-554.6_22	Massive Sulfide	Pyrite	Sulfide		554.6	1.20752	0.095639	-0.599363	0.112404	0.0939606	0.658492	SIMS		Caruso et al., 2020	10.1007/s00126-019-00891-7	2020
Yilgarn	Kalgoorie Terrane	Boorara Domain		Gindalbie	Black Duck	BSD061	2673	2662	2667.5	Muller et al., 2008; Nelson, 1997	BSD061-554.6	BSD061-554.6_23	Massive Sulfide	Pyrite	Sulfide		554.6	1.30358	0.0908239	-0.582517	0.129319	0.364553	0.718586	SIMS		Caruso et al., 2020	10.1007/s00126-019-00891-7	2020
Yilgarn	Kalgoorie Terrane	Boorara Domain		Gindalbie	Black Duck	BSD061	2673	2662	2667.5	Muller et al., 2008; Nelson, 1997	BSD061-554.6	BSD061-554.6_21	Massive Sulfide	Pyrite	Sulfide		554.6	1.0839	0.0887961	-0.594208	0.106945	0.365447	0.646753	SIMS		Caruso et al., 2020	10.1007/s00126-019-00891-7	2020
Yilgarn	Kalgoorie Terrane	Boorara Domain		Gindalbie	Black Duck	BSD061	2673	2662	2667.5	Muller et al., 2008; Nelson, 1997	BSD061-554.6	BSD061-554.6_24	Massive Sulfide	Pyrrhotite	Sulfide		554.6	1.97979	0.205268	-0.588322	0.100701	0.500397	0.649455	SIMS		Caruso et al., 2020	10.1007/s00126-019-00891-7	2020
Yilgarn	Kalgoorie Terrane	Boorara Domain		Gindalbie	Black Duck	BSD061	2673	2662	2667.5	Muller et al., 2008; Nelson, 1997	BSD061-554.6	BSD061-554.6_25	Massive Sulfide	Pyrrhotite	Sulfide		554.6	1.95936	0.202986	-0.5791	0.109317	0.582461	0.67054	SIMS		Caruso et al., 2020	10.1007/s00126-019-00891-7	2020
Yilgarn	Kalgoorie Terrane	Boorara Domain		Gindalbie	Black Duck	BSD061	2673	2662	2667.5	Muller et al., 2008; Nelson, 1997	BSD061-554.6	BSD061-554.6_28	Massive Sulfide	Petlandite	Sulfide		554.6	1.03639	0.244009	-0.550535	0.0749986	0.61571	0.321325	SIMS		Caruso et al., 2020	10.1007/s00126-019-00891-7	2020
Yilgarn	Kalgoorie Terrane	Boorara Domain		Gindalbie	Black Duck	BSD061	2673	2662	2667.5	Muller et al., 2008; Nelson, 1997	BSD061-554.6	BSD061-554.6_29	Massive Sulfide	Petlandite	Sulfide		554.6	0.498011	0.233462	-0.541582	0.0749539	0.675688	0.336731	SIMS		Caruso et al., 2020	10.1007/s00126-019-00891-7	2020
Yilgarn	Kalgoorie Terrane	Boorara Domain		Gindalbie	Black Duck	BSD061	2673	2662	2667.5	Muller et al., 2008; Nelson, 1997	BSD061-554.6	BSD061-554.6_30	Massive Sulfide	Petlandite	Sulfide		554.6	0.906304	0.208416	-0.577891	0.190909	0.737823	0.765887	SIMS		Caruso et al., 2020	10.1007/s00126-019-00891-7	2020
Yilgarn	Kalgoorie Terrane	Boorara Domain		Gindalbie	Black Duck	BSD061	2673	2662	2667.5	Muller et al., 2008; Nelson, 1997	BSD061-554.6	BSD061-554.6_26	Massive Sulfide	Pyrrhotite	Sulfide		554.6	1.95709	0.203856	-0.549259	0.0764389	0.79877	0.323217	SIMS		Caruso et al., 2020	10.1007/s00126-019-00891-7	2020
Yilgarn	Kalgoorie Terrane	Boorara Domain		Gindalbie	Black Duck	BSD061	2673	2662	2667.5	Muller et al., 2008; Nelson, 1997	BSD061-554.6	BSD061-554.6_27	Massive Sulfide	Pyrrhotite	Sulfide		554.6	1.96185	0.204393	-0.564596	0.0785492	0.850674	0.322385	SIMS		Caruso et al., 2020	10.1007/s00126-019-00891-7	2020
Yilgarn	Kalgoorie Terrane	Boorara Domain		Gindalbie	Black Swan	BSD064	2673	2662	2667.5	Muller et al., 2008; Nelson, 1997	BSD064-271.3	BSD064-271.3_35	Disseminated Ore Body	Pyrite, Talc-carbonated	Sulfide		271.3	-3.90217	0.0711179	-0.682812	0.0491154	-0.373047	0.317715	SIMS		Caruso et al., 2020	10.1007/s00126-019-00891-7	2020
Yilgarn	Kalgoorie Terrane	Boorara Domain		Gindalbie	Black Swan	BSD064	2673	2662	2667.5	Muller et al., 2008; Nelson, 1997	BSD064-271.3	BSD064-271.3_34	Disseminated Ore Body	Pyrite, Talc-carbonated	Sulfide		271.3	-4.04344	0.073894	-0.633488	0.0505879	-0.298355	0.305965	SIMS		Caruso et al., 2020	10.1007/s00126-019-00891-7	2020
Yilgarn	Kalgoorie Terrane	Boorara Domain		Gindalbie	Black Swan	BSD064	2673	2662	2667.5	Muller et al., 2008; Nelson, 1997	BSD064-275.3	BSD064-275.3_40	Disseminated Ore Body	Pyrite, Talc-carbonated	Sulfide		275.3	-2.31127	0.0938176	-0.630468	0.0763001	0.128049	0.554162	SIMS		Caruso et al., 2020	10.1007/s00126-019-00891-7	2020
Yilgarn	Kalgoorie Terrane	Boorara Domain		Gindalbie	Black Swan	BSD064	2673	2662	2667.5	Muller et al., 2008; Nelson, 1997	BSD064-271.3	BSD064-271.3_31	Disseminated Ore Body	Pyrite, Talc-carbonated	Sulfide		271.3	-4.20902	0.0755615	-0.676658	0.0545229	0.189069	0.30561	SIMS		Caruso et al., 2020	10.1007/s00126-019-00891-7	2020
Yilgarn	Kalgoorie Terrane	Boorara Domain		Gindalbie	Black Swan	BSD064	2673	2662	2667.5	Muller et al., 2008; Nelson, 1997	BSD064-271.3	BSD064-271.3_32	Disseminated Ore Body	Pyrite, Talc-carbonated	Sulfide		271.3	-4.25535	0.072649	-0.64967	0.0536045	0.225715	0.326532	SIMS		Caruso et al., 2020	10.1007/s00126-019-00891-7	2020
Yilgarn	Kalgoorie Terrane	Boorara Domain		Gindalbie	Black Swan	BSD064	2673	2662	2667.5	Muller et al., 2008; Nelson, 1997	BSD064-275.3	BSD064-275.3_39	Disseminated Ore Body	Pyrite, Talc-carbonated	Sulfide		275.3	-2.51347	0.0943322	-0.665968	0.0768145	0.254011	0.637563	SIMS		Caruso et al., 2020	10.1007/s00126-019-00891-7	2020
Yilgarn	Kalgoorie Terrane	Boorara Domain		Gindalbie	Black Swan	BSD064	2673	2662	2667.5	Muller et al., 2008; Nelson, 1997	BSD064-275.3	BSD064-275.3_38	Disseminated Ore Body	Pyrite, Talc-carbonated	Sulfide		275.3	-2.3112	0.0951849	-0.669026	0.0855092	0.364246	0.686065	SIMS		Caruso et al., 2020	10.1007/s00126-019-00891-7	2020
Yilgarn	Kalgoorie Terrane	Boorara Domain		Gindalbie	Black Swan	BSD064	2673	2662	2667.5	Muller et al., 2008; Nelson, 1997	BSD064-275.3	BSD064-275.3_36	Disseminated Ore Body	Pyrite, Talc-carbonated	Sulfide		275.3	-2.56117	0.0954886	-0.644218	0.0786538	0.398787	0.649604	SIMS		Caruso et al., 2020	10.1007/s00126-019-00891-7	2020
Yilgarn	Kalgoorie Terrane	Boorara Domain		Gindalbie	Black Swan	BSD064	2673	2662	2667.5	Muller et al., 2008; Nelson, 1997	BSD064-275.3	BSD064-275.3_37	Disseminated Ore Body	Pyrite, Talc-carbonated	Sulfide		275.3	-2.66854	0.0916281	-0.658104	0.0779459	0.456474	0.633495	SIMS		Caruso et al., 2020	10.1007/s00126-019-00891-7	2020
Yilgarn	Kalgoorie Terrane	Boorara Domain		Gindalbie	Black Swan	BSD064	2673	2662	2667.5	Muller et al., 2008; Nelson, 1997	BSD064-271.3	BSD064-271.3_33	Disseminated Ore Body	Pyrite, Talc-carbonated	Sulfide		271.3	-4.41837	0.0731517	-0.646999	0.0518496	0.587936	0.309609	SIMS		Caruso et al., 2020	10.1007/s00126-019-00891-7	2020
Yilgarn	Kalgoorie Terrane	Boorara Domain		Gindalbie	Southern flank	BSD084	2673	2662	2667.5	Muller et al., 2008; Nelson, 1997	BSD084-161.8	BSD084-161.8_51	Felsic Hoted Colloform Pyrite	Pyrite	Sulfide		161.8	1.27352	0.0991256	-0.834919	0.0603099	0.499654	0.343093	SIMS		Caruso et al., 2020	10.1007/s00126-019-00891-7	2020
Yilgarn	Kalgoorie Terrane	Boorara Domain		Gindalbie	Southern flank	BSD084	2673	2662	2667.5	Muller et al., 2008; Nelson, 1997	BSD084-161.8	BSD084-161.8_52	Felsic Hoted Colloform Pyrite	Pyrite	Sulfide		161.8	1.48212	0.0876383	-0.988166	0.0518359	0.527232	0.302167	SIMS		Caruso et al., 2020	10.1007/s00126-019-00891-7	2020
Yilgarn	Kalgoorie Terrane	Boorara Domain		Gindalbie	Southern flank	BSD084	2673	2662	2667.5	Muller et al., 2008; Nelson, 1997	BSD084-161.8	BSD084-161.8_53	Felsic Hoted Colloform Pyrite	Pyrite	Sulfide		161.8	2.52537	0.0894885	-0.972243	0.0554671	0.677873	0.306391	SIMS		Caruso et al., 2020	10.1007/s00126-019-00891-7	2020
Yilgarn	Kalgoorie Terrane	Boorara Domain		Gindalbie	Southern flank	BSD084	2673	2662	2667.5	Muller et al., 2008; Nelson, 1997	BSD084-161.8	BSD084-161.8_56	Felsic Hoted Colloform Pyrite	Pyrite	Sulfide		161.8	2.38366	0.09028	-0.956139	0.0588797	0.276288	0.34017	SIMS		Caruso et al., 2020	10.1007/s00126-019-00891-7	2020
Yilgarn	Kalgoorie Terrane	Boorara Domain		Gindalbie	Southern flank	BSD084	2673	2662	2667.5	Muller et al., 2008; Nelson, 1997	BSD084-161.8	BSD084-161.8_54	Felsic Hoted Colloform Pyrite	Pyrite	Sulfide		161.8	2.36039	0.0920917	-0.936179	0.0467052	0.517377	0.302595	SIMS		Caruso et al., 2020	10.1007/s00126-019-00891-7	2020
Yilgarn	Kalgoorie Terrane	Boorara Domain		Gindalbie	Southern flank	BSD084	2673	2662	2667.5	Muller et al., 2008; Nelson, 1997	BSD084-141.2	BSD084-141.2_45	Felsic Hoted Colloform Pyrite	Pyrrhotite	Sulfide		141.2	1.24344	0.203071	-0.890463	0.0517809	0.614185	0.333734	SIMS		Caruso et al., 2020	10.1007/s00126-019-00891-7	2020
Yilgarn	Kalgoorie Terrane	Boorara Domain		Gindalbie	Southern flank	BSD084	2673	2662	2667.5	Muller et al., 2008; Nelson, 1997	BSD084-161.8	BSD084-161.8_59	Felsic Hoted Colloform Pyrite	Pyrrhotite	Sulfide		161.8	1.76074	0.201751	-0.992277	0.0509799	0.655603	0.30415	SIMS		Caruso et al., 2020	10.1007/s00126-019-00891-7	2020
Yilgarn	Kalgoorie Terrane	Boorara Domain		Gindalbie	Southern flank	BSD084	2673	2662	2667.5	Muller et al., 2008; Nelson, 1997	BSD084-161.8	BSD084-161.8_57	Felsic Hoted Colloform Pyrite	Pyrite	Sulfide		161.8	2.04624	0.0837175	-0.861268	0.0524789	0.710354	0.316467	SIMS		Caruso et al., 2020	10.1007/s00126-019-00891-7	2020
Yilgarn	Kalgoorie Terrane	Boorara Domain		Gindalbie	Southern flank	BSD084	2673	2662	2667.5	Muller et al., 2008; Nelson, 1997	BSD084-141.2	BSD084-141.2_47	Felsic Hoted Colloform Pyrite	Pyrrhotite	Sulfide		141.2	1.65565	0.205116	-0.910374	0.0527145	0.738187	0.315814	SIMS		Caruso et al., 2020	10.1007/s00126-019-00891-7	2020
Yilgarn	Kalgoorie Terrane	Boorara Domain		Gindalbie	Southern flank	BSD084	2673	2662	2667.5	Muller et al., 2008; Nelson, 1997	BSD084-161.8	BSD084-161.8_60	Felsic Hoted Colloform Pyrite	Pyrrhotite	Sulfide		161.8	1.59005	0.202571	-0.958819	0.0553974	0.781182	0.306081	SIMS		Caruso et al., 2020	10.1007/s00126-019-00891-7	2020
Yilgarn	Kalgoorie Terrane	Boorara Domain		Gindalbie	Southern flank	BSD084	2673	2662	2667.5	Muller et al., 2008; Nelson, 1997	BSD084-161.8	BSD084-161.8_50	Felsic Hoted Colloform Pyrite	Pyrite	Sulfide		161.8	2.43293	0.0838023	-0.935723	0.0550942	0.791002	0.318707	SIMS		Caruso et al., 2020	10.1007/s00126-019-00891-7	2020
Yilgarn	Kalgoorie Terrane	Boorara Domain		Gindalbie	Southern flank	BSD084	2673	2662	2667.5	Muller et al., 2008; Nelson, 1997	BSD084-141.2	BSD084-141.2_49	Felsic Hoted Colloform Pyrite	Pyrrhotite	Sulfide		141.2	1.46566	0.206059	-0.905732	0.0483884	0.791115	0.346863	SIMS		Caruso et al., 2020	10.1007/s00126-019-00891-7	2020
Yilgarn	Kalgoorie Terrane	Boorara Domain		Gindalbie	Southern flank	BSD084	2673	2662	2667.5	Muller et al., 2008; Nelson, 1997	BSD084-161.8	BSD084-161.8_55	Felsic Hoted Colloform Pyrite	Pyrite	Sulfide		161.8	2.39519	0.0874281	-0.849886	0.0511962	0.817764	0.310014	SIMS		Caruso et al., 2020	10.1007/s00126-019-00891-7	2020
Yilgarn	Kalgoorie Terrane	Boorara Domain		Gindalbie	Southern flank	BSD084	2673	2662	2667.5	Muller et al., 2008; Nelson, 1997	BSD084-141.2	BSD084-141.2_44	Felsic Hoted Colloform Pyrite	Pyrite	Sulfide		141.2	0.821957	0.100458	-0.962735	0.0479321	0.856929	0.29485	SIMS		Caruso et al., 2020	10.1007/s00126-019-00891-7	2020
Yilgarn	Kalgoorie Terrane	Boorara Domain		Gindalbie	Southern flank	BSD084	2673	2662	2667.5	Muller et al., 2008; Nelson, 1997	BSD084-141.2	BSD084-141.2_43	Felsic Hoted Colloform Pyrite	Pyrite	Sulfide		141.2	1.55241	0.0952666	-0.850422	0.0535347	0.89348	0.296621	SIMS		Caruso et al., 2020	10.1007/s00126-019-00891-7	2020
Yilgarn	Kalgoorie Terrane	Boorara Domain		Gindalbie	Southern flank	BSD084	2673	2662	2667.5	Muller et al., 2008; Nelson, 1997	BSD084-141.2	BSD084-141.2_42	Felsic Hoted Colloform Pyrite	Pyrite	Sulfide		141.2	0.803746	0.0979674	-0.915726	0.0494952	0.943726	0.300091	SIMS		Caruso et al., 2020	10.1007/s00126-019-00891-7	2020
Yilgarn	Kalgoorie Terrane	Boorara Domain		Gindalbie	Southern flank	BSD084	2673	2662	2667.5	Muller et al., 2008; Nelson, 1997	BSD084-141.2	BSD084-141.2_48	Felsic Hoted Colloform Pyrite	Pyrrhotite	Sulfide		141.2	1.63249	0.202862	-0.839126	0.053094	1.15782	0.325665	SIMS		Caruso et al., 2020	10.1007/s00126-019-00891-7	2020
Yilgarn	Kalgoorie Terrane	Boorara Domain		Gindalbie	Southern flank	BSD084	2673	2662	2667.5	Muller et al., 2008; Nelson, 1997	BSD084-141.2	BSD084-141.2_41	Felsic Hoted Colloform Pyrite	Pyrite	Sulfide		141.2	0.399015	0.0910503	-0.931987	0.0471667	1.30613	0.294839	SIMS		Caruso et al., 2020	10.1007/s00126-019-00891-7	2020
Yilgarn	Kalgoorie Terrane	Boorara Domain		Gindalbie	Southern flank	BSD084	2673	2662	2667.5	Muller et al., 2008; Nelson, 1997	BSD084-161.8	BSD084-161.8_58	Felsic Hoted Colloform Pyrite	Pyrrhotite	Sulfide		161.8	1.82294	0.203277	-0.97905	0.043825	1.31875	0.313928	SIMS		Caruso et al., 2020	10.1007/s00126-019-00891-7	2020
Yilgarn	Kalgoorie Terrane	Boorara Domain		Gindalbie	Southern flank	BSD084	2673	2662	2667.5	Muller et al., 2008; Nelson, 1997	BSD084-141.2	BSD084-141.2_46	Felsic Hoted Colloform Pyrite	Pyrrhotite	Sulfide		141.2	1.84405	0.205959	-0.944173	0.0532857	1.35315	0.314114	SIMS		Caruso et al., 2020	10.1007/s00126-019-00891-7	2020
Yilgarn	Kalgoorie Terrane	Boorara Domain		Gindalbie	Southern flank	BSD084	2673	2662	2667.5	Muller et al., 2008; Nelson, 1997	BSD084-173.5	BSD084-173.5_66	Felsic Hosted Lated Hydrothermal Pyrite	Pyrite, Hydrothermal	Sulfide		173.5	1.67102	0.0876639	-0.328792	0.10582	-0.134998	0.726077	SIMS		Caruso et al., 2020	10.1007/s00126-019-00891-7	2020
Yilgarn	Kalgoorie Terrane	Boorara Domain		Gindalbie	Southern flank	BSD084	2673	2662	2667.5	Muller et al., 2008; Nelson, 1997	BSD084-173.5	BSD084-173.5_61	Felsic Hosted Lated Hydrothermal Pyrite	Pyrite, Hydrothermal	Sulfide		173.5	1.66987	0.0870917	-0.320374	0.0680637	-0.114482	0.362959	SIMS		Caruso et al., 2020	10.1007/s00126-019-00891-7	2020
Yilgarn	Kalgoorie Terrane	Boorara Domain		Gindalbie	Southern flank	BSD084	2673	2662	2667.5	Muller et al., 2008; Nelson, 1997	BSD084-173.5	BSD084-173.5_67	Felsic Hosted Lated Hydrothermal Pyrite	Pyrite, Hydrothermal	Sulfide		173.5	1.63236	0.0870733	-0.360309	0.104665	-0.0654399	0.67096	SIMS		Caruso et al., 2020	10.1007/s00126-019-00891-7	2020
Yilgarn	Kalgoorie Terrane	Boorara Domain		Gindalbie	Southern flank	BSD084	2673	2662	2667.5	Muller et al., 2008; Nelson, 1997	BSD084-173.5	BSD084-173.5_62	Felsic Hosted Lated Hydrothermal Pyrite	Pyrite, Hydrothermal	Sulfide		173.5	1.67441	0.0861536	-0.291877	0.0566516	-0.00641944	0.335948	SIMS		Caruso et al., 2020	10.1007/s00126-019-00891-7	2020
Yilgarn	Kalgoorie Terrane	Boorara Domain		Gindalbie	Southern flank	BSD084	2673	2662	2667.5	Muller et al., 2008; Nelson, 1997	BSD084-173.5	BSD084-173.5_64	Felsic Hosted Lated Hydrothermal Pyrite	Pyrite, Hydrothermal	Sulfide		173.5	1.60986	0.0870917	-0.318691	0.0503614	0.056346	0.308491	SIMS		Caruso et al., 2020	10.1007/s00126-019-00891-7	2020
Yilgarn	Kalgoorie Terrane	Boorara Domain		Gindalbie	Southern flank	BSD084	2673	2662	2667.5	Muller et al., 2008; Nelson, 1997	BSD084-173.5	BSD084-173.5_63	Felsic Hosted Lated Hydrothermal Pyrite	Pyrite, Hydrothermal	Sulfide		173.5	1.56273	0.0863031	-0.298757	0.0514627	0.153448	0.306214	SIMS		Caruso et al., 2020	10.1007/s00126-019-00891-7	2020
Yilgarn	Kalgoorie Terrane	Boorara Domain		Gindalbie	Southern flank	BSD084	2673	2662	2667.5	Muller et al., 2008; Nelson, 1997	BSD084-173.5	BSD084-173.5_68	Felsic Hosted Lated Hydrothermal Pyrite	Pyrite, Hydrothermal	Sulfide		173.5	1.69566	0.0857924	-0.383025	0.139855	0.233933	0.731067	SIMS		Caruso et al., 2020	10.1007/s00126-019-00891-7	2020
Yilgarn	Kalgoorie Terrane	Boorara Domain		Gindalbie	Southern flank	BSD084	2673	2662	2667.5	Muller et al., 2008; Nelson, 1997	BSD084-173.5	BSD084-173.5_65	Felsic Hosted Lated Hydrothermal Pyrite	Pyrite, Hydrothermal	Sulfide		173.5	1.65337	0.101007	-0.381613	0.143921	0.33464	0.766631	SIMS		Caruso et al., 2020	10.1007/s00126-019-00891-7	2020
Yilgarn	Kalgoorie Terrane	Boorara Domain		Gindalbie	Southern flank	BSD086	2673	2662	2667.5	Muller et al., 2008; Nelson, 1997	BSD086-165.4	BSD086-165.4_74	Felsic Hoted Colloform Pyrite	Pyrite	Sulfide		165.4	2.33857	0.0956031	-0.860486	0.0820199	0.294111	0.331323	SIMS		Caruso et al., 2020	10.1007/s00126-019-00891-7	2020
Yilgarn	Kalgoorie Terrane	Boorara Domain		Gindalbie	Southern flank	BSD086	2673	2662	2667.5	Muller et al., 2008; Nelson, 1997	BSD086-165.4	BSD086-165.4_69	Felsic Hoted Colloform Pyrite	Pyrite	Sulfide		165.4	2.49116	0.0881262	-0.786123	0.0503062	0.357453	0.308571	SIMS		Caruso et al., 2020	10.1007/s00126-019-00891-7	2020
Yilgarn	Kalgoorie Terrane	Boorara Domain		Gindalbie	Southern flank	BSD086	2673	2662	2667.5	Muller et al., 2008; Nelson, 1997	BSD086-165.4	BSD086-165.4_72	Felsic Hoted Colloform Pyrite	Pyrite	Sulfide		165.4	2.13714	0.0919694	-0.845542	0.0797359	0.569003	0.328294	SIMS		Caruso et al., 2020	10.1007/s00126-019-00891-7	2020
Yilgarn	Kalgoorie Terrane	Boorara Domain		Gindalbie	Southern flank	BSD086	2673	2662	2667.5	Muller et al., 2008; Nelson, 1997	BSD086-165.4	BSD086-165.4_73	Felsic Hoted Colloform Pyrite	Pyrite	Sulfide		165.4	2.70456	0.0923343	-0.811889	0.0735783	0.609761	0.305972	SIMS		Caruso et al., 2020	10.1007/s00126-019-00891-7	2020
Yilgarn	Kalgoorie Terrane	Boorara Domain		Gindalbie	Southern flank	BSD086	2673	2662	2667.5	Muller et al., 2008; Nelson, 1997	BSD086-165.4	BSD086-165.4_71	Felsic Hoted Colloform Pyrite	Pyrite	Sulfide		165.4	2.09103	0.0905237	-0.834756	0.0784242	0.689968	0.337939	SIMS		Caruso et al., 2020	10.1007/s00126-019-00891-7	2020
Yilgarn	Kalgoorie Terrane	Boorara Domain		Gindalbie	Southern flank	BSD086	2673	2662	2667.5	Muller et al., 2008; Nelson, 1997	BSD086-165.4	BSD086-165.4_70	Felsic Hoted Colloform Pyrite	Pyrite	Sulfide		165.4	2.45748	0.0877428	-0.895879	0.0810131	0.794647	0.315149	SIMS		Caruso et al., 2020	10.1007/s00126-019-00891-7	2020
Yilgarn	Kalgoorie Terrane	Boorara Domain		Gindalbie	Southern flank	BSD087	2673	2662	2667.5	Muller et al., 2008; Nelson, 1997	BSD087-127.65	BSD087-127.65_77	Felsic Hosted Lated Hydrothermal Pyrite	Pyrite, Hydrothermal	Sulfide		127.65	1.19742	0.0881519	-0.461679	0.0536568	0.177371	0.317547	SIMS		Caruso et al., 2020	10.1007/s00126-019-00891-7	2020
Yilgarn	Kalgoorie Terrane	Boorara Domain		Gindalbie	Southern flank	BSD087	2673	2662	2667.5	Muller et al., 2008; Nelson, 1997	BSD087-127.65	BSD087-127.65_82	Felsic Hosted Lated Hydrothermal Pyrite	Pyrite, Hydrothermal	Sulfide		127.65	0.84861	0.0879392	-0.410886	0.118761	0.242395	0.693539	SIMS		Caruso et al., 2020	10.1007/s00126-019-00891-7	2020
Yilgarn	Kalgoorie Terrane	Boorara Domain		Gindalbie	Southern flank	BSD087	2673	2662	2667.5	Muller et al., 2008; Nelson, 1997	BSD087-127.65	BSD087-127.65_79	Felsic Hosted Lated Hydrothermal Pyrite	Pyrite, Hydrothermal	Sulfide		127.65	1.36538	0.0883901	-0.476028	0.0529394	0.334145	0.309834	SIMS		Caruso et al., 2020	10.1007/s00126-019-00891-7	2020
Yilgarn	Kalgoorie Terrane	Boorara Domain		Gindalbie	Southern flank	BSD087	2673	2662	2667.5	Muller et al., 2008; Nelson, 1997	BSD087-127.65	BSD087-127.65_80	Felsic Hosted Lated Hydrothermal Pyrite	Pyrite, Hydrothermal	Sulfide		127.65	1.28852	0.0870764	-0.386481	0.0506892	0.378342	0.313144	SIMS		Caruso et al., 2020	10.1007/s00126-019-00891-7	2020
Yilgarn	Kalgoorie Terrane	Boorara Domain		Gindalbie	Southern flank	BSD087	2673	2662	2667.5	Muller et al., 2008; Nelson, 1997	BSD087-127.65	BSD087-127.65_78	Felsic Hosted Lated Hydrothermal Pyrite	Pyrite, Hydrothermal	Sulfide		127.65	1.40178	0.0899587	-0.432061	0.0549293	0.399663	0.313272	SIMS		Caruso et al., 2020	10.1007/s00126-019-00891-7	2020
Yilgarn	Kalgoorie Terrane	Boorara Domain		Gindalbie	Southern flank	BSD087	2673	2662	2667.5	Muller et al., 2008; Nelson, 1997	BSD087-127.65	BSD087-127.65_75	Felsic Hosted Lated Hydrothermal Pyrite	Pyrite, Hydrothermal	Sulfide		127.65	1.19629	0.08764	-0.427449	0.119446	0.500942	0.69437	SIMS		Caruso et al., 2020	10.1007/s00126-019-00891-7	2020
Yilgarn	Kalgoorie Terrane	Boorara Domain		Gindalbie	Southern flank	BSD087	2673	2662	2667.5	Muller et al., 2008; Nelson, 1997	BSD087-127.65	BSD087-127.65_83	Felsic Hosted Lated Hydrothermal Pyrite	Pyrite, Hydrothermal	Sulfide		127.65	1.17911	0.0863397	-0.4074	0.10958	0.511385	0.677088	SIMS		Caruso et al., 2020	10.1007/s00126-019-00891-7	2020
Yilgarn	Kalgoorie Terrane	Boorara Domain		Gindalbie	Southern flank	BSD087	2673	2662	2667.5	Muller et al., 2008; Nelson, 1997	BSD087-127.65	BSD087-127.65_76	Felsic Hosted Lated Hydrothermal Pyrite	Pyrite, Hydrothermal	Sulfide		127.65	0.777401	0.0868486	-0.476922	0.109909	0.52936	0.66354	SIMS		Caruso et al., 2020	10.1007/s00126-019-00891-7	2020
Yilgarn	Kalgoorie Terrane	Boorara Domain		Gindalbie	Southern flank	BSD087	2673	2662	2667.5	Muller et al., 2008; Nelson, 1997	BSD087-127.65	BSD087-127.65_81	Felsic Hosted Lated Hydrothermal Pyrite	Pyrite, Hydrothermal	Sulfide		127.65	1.13729	0.0876482	-0.430321	0.0523205	0.595638	0.311174	SIMS		Caruso et al., 2020	10.1007/s00126-019-00891-7	2020
Yilgarn	Kalgoorie Terrane	Boorara Domain		Gindalbie	Black Swan	BSD095	2673	2662	2667.5	Muller et al., 2008; Nelson, 1997	BSD095-416.2	BSD095-416.2_86	Disseminated Ore Body	Pyrite, Talc-carbonated	Sulfide		416.2	0.222517	0.0754609	-0.634854	0.055556	0.0387717	0.32377	SIMS		Caruso et al., 2020	10.1007/s00126-019-00891-7	2020
Yilgarn	Kalgoorie Terrane	Boorara Domain		Gindalbie	Black Swan	BSD095	2673	2662	2667.5	Muller et al., 2008; Nelson, 1997	BSD095-416.2	BSD095-416.2_84	Disseminated Ore Body	Pyrite, Talc-carbonated	Sulfide		416.2	0.234052	0.0719612	-0.598828	0.0551889	0.0733217	0.340257	SIMS		Caruso et al., 2020	10.1007/s00126-019-00891-7	2020
Yilgarn	Kalgoorie Terrane	Boorara Domain		Gindalbie	Black Swan	BSD095	2673	2662	2667.5	Muller et al., 2008; Nelson, 1997	BSD095-485	BSD095-485_96	Disseminated Ore Body	Pyrite, Talc-carbonated	Sulfide		485	2.71456	0.0801026	-0.624396	0.0566872	0.197326	0.316522	SIMS		Caruso et al., 2020	10.1007/s00126-019-00891-7	2020
Yilgarn	Kalgoorie Terrane	Boorara Domain		Gindalbie	Black Swan	BSD095	2673	2662	2667.5	Muller et al., 2008; Nelson, 1997	BSD095-485	BSD095-485_97	Disseminated Ore Body	Pyrite, Talc-carbonated	Sulfide		485	4.40518	0.0734897	-0.686686	0.082022	0.250155	0.36447	SIMS		Caruso et al., 2020	10.1007/s00126-019-00891-7	2020
Yilgarn	Kalgoorie Terrane	Boorara Domain		Gindalbie	Black Swan	BSD095	2673	2662	2667.5	Muller et al., 2008; Nelson, 1997	BSD095-445.2	BSD095-445.2_89	Disseminated Ore Body	Pyrite, Talc-carbonated	Sulfide		445.2	2.67272	0.0749685	-0.7218	0.0819632	0.258563	0.341771	SIMS		Caruso et al., 2020	10.1007/s00126-019-00891-7	2020
Yilgarn	Kalgoorie Terrane	Boorara Domain		Gindalbie	Black Swan	BSD095	2673	2662	2667.5	Muller et al., 2008; Nelson, 1997	BSD095-416.2	BSD095-416.2_87	Disseminated Ore Body	Pyrite, Talc-carbonated	Sulfide		416.2	0.0963909	0.0742174	-0.664735	0.0592341	0.308618	0.354851	SIMS		Caruso et al., 2020	10.1007/s00126-019-00891-7	2020
Yilgarn	Kalgoorie Terrane	Boorara Domain		Gindalbie	Black Swan	BSD095	2673	2662	2667.5	Muller et al., 2008; Nelson, 1997	BSD095-445.2	BSD095-445.2_91	Disseminated Ore Body	Pyrite, Talc-carbonated	Sulfide		445.2	2.15264	0.0819158	-0.689701	0.0790425	0.370606	0.343794	SIMS		Caruso et al., 2020	10.1007/s00126-019-00891-7	2020
Yilgarn	Kalgoorie Terrane	Boorara Domain		Gindalbie	Black Swan	BSD095	2673	2662	2667.5	Muller et al., 2008; Nelson, 1997	BSD095-416.2	BSD095-416.2_88	Disseminated Ore Body	Pyrite, Talc-carbonated	Sulfide		416.2	0.0330392	0.0826406	-0.667998	0.0577222	0.448491	0.328875	SIMS		Caruso et al., 2020	10.1007/s00126-019-00891-7	2020
Yilgarn	Kalgoorie Terrane	Boorara Domain		Gindalbie	Black Swan	BSD095	2673	2662	2667.5	Muller et al., 2008; Nelson, 1997	BSD095-416.2	BSD095-416.2_85	Disseminated Ore Body	Pyrite, Talc-carbonated	Sulfide		416.2	0.269081	0.0781178	-0.645455	0.0545995	0.498365	0.332171	SIMS		Caruso et al., 2020	10.1007/s00126-019-00891-7	2020
Yilgarn	Kalgoorie Terrane	Boorara Domain		Gindalbie	Black Swan	BSD095	2673	2662	2667.5	Muller et al., 2008; Nelson, 1997	BSD095-485	BSD095-485_95	Disseminated Ore Body	Pyrite, Talc-carbonated	Sulfide		485	3.18039	0.0766658	-0.61211	0.0595029	0.513704	0.352569	SIMS		Caruso et al., 2020	10.1007/s00126-019-00891-7	2020
Yilgarn	Kalgoorie Terrane	Boorara Domain		Gindalbie	Black Swan	BSD095	2673	2662	2667.5	Muller et al., 2008; Nelson, 1997	BSD095-485	BSD095-485_93	Disseminated Ore Body	Pyrite, Talc-carbonated	Sulfide		485	3.73098	0.079135	-0.616276	0.157695	0.645169	0.601804	SIMS		Caruso et al., 2020	10.1007/s00126-019-00891-7	2020
Yilgarn	Kalgoorie Terrane	Boorara Domain		Gindalbie	Black Swan	BSD095	2673	2662	2667.5	Muller et al., 2008; Nelson, 1997	BSD095-445.2	BSD095-445.2_90	Disseminated Ore Body	Pyrite, Talc-carbonated	Sulfide		445.2	2.71747	0.0756784	-0.731441	0.0845367	0.655761	0.367283	SIMS		Caruso et al., 2020	10.1007/s00126-019-00891-7	2020
Yilgarn	Kalgoorie Terrane	Boorara Domain		Gindalbie	Black Swan	BSD095	2673	2662	2667.5	Muller et al., 2008; Nelson, 1997	BSD095-445.2	BSD095-445.2_92	Disseminated Ore Body	Pyrite, Talc-carbonated	Sulfide		445.2	2.69102	0.0754829	-0.693749	0.07785	0.89975	0.332767	SIMS		Caruso et al., 2020	10.1007/s00126-019-00891-7	2020
Yilgarn	Kalgoorie Terrane	Boorara Domain		Gindalbie	Black Swan	BSD095	2673	2662	2667.5	Muller et al., 2008; Nelson, 1997	BSD095-485	BSD095-485_98	Disseminated Ore Body	Pyrite, Talc-carbonated	Sulfide		485	3.21201	0.0779632	-0.671542	0.0818539	0.986368	0.323215	SIMS		Caruso et al., 2020	10.1007/s00126-019-00891-7	2020
Yilgarn	Kalgoorie Terrane	Boorara Domain		Gindalbie	Black Swan	BSD095	2673	2662	2667.5	Muller et al., 2008; Nelson, 1997	BSD095-485	BSD095-485_94	Disseminated Ore Body	Pyrite, Talc-carbonated	Sulfide		485	2.6167	0.088744	-0.59568	0.0565722	1.08736	0.315367	SIMS		Caruso et al., 2020	10.1007/s00126-019-00891-7	2020
Yilgarn	Kalgoorie Terrane	Boorara Domain		Gindalbie	Black Swan	BSD102	2673	2662	2667.5	Muller et al., 2008; Nelson, 1997	BSD102-456	BSD102-456_99	Disseminated Ore Body	Pyrite, Talc-carbonated	Sulfide		456	-6.09362	0.0841185	-0.628828	0.0779205	-0.358109	0.361434	SIMS		Caruso et al., 2020	10.1007/s00126-019-00891-7	2020
Yilgarn	Kalgoorie Terrane	Boorara Domain		Gindalbie	Black Swan	BSD102	2673	2662	2667.5	Muller et al., 2008; Nelson, 1997	BSD102-456	BSD102-456_103	Disseminated Ore Body	Pyrite, Talc-carbonated	Sulfide		456	-5.69064	0.0807894	-0.647172	0.0727411	0.231388	0.597043	SIMS		Caruso et al., 2020	10.1007/s00126-019-00891-7	2020
Yilgarn	Kalgoorie Terrane	Boorara Domain		Gindalbie	Black Swan	BSD102	2673	2662	2667.5	Muller et al., 2008; Nelson, 1997	BSD102-456	BSD102-456_101	Disseminated Ore Body	Pyrite, Talc-carbonated	Sulfide		456	-5.5496	0.0736224	-0.653956	0.085594	0.372392	0.702664	SIMS		Caruso et al., 2020	10.1007/s00126-019-00891-7	2020
Yilgarn	Kalgoorie Terrane	Boorara Domain		Gindalbie	Black Swan	BSD102	2673	2662	2667.5	Muller et al., 2008; Nelson, 1997	BSD102-456	BSD102-456_100	Disseminated Ore Body	Pyrite, Talc-carbonated	Sulfide		456	-5.67956	0.0755266	-0.640155	0.0810483	0.399501	0.331844	SIMS		Caruso et al., 2020	10.1007/s00126-019-00891-7	2020
Yilgarn	Kalgoorie Terrane	Boorara Domain		Gindalbie	Black Swan	BSD102	2673	2662	2667.5	Muller et al., 2008; Nelson, 1997	BSD102-456	BSD102-456_102	Disseminated Ore Body	Pyrite, Talc-carbonated	Sulfide		456	-5.69267	0.0758535	-0.637439	0.0838983	0.531263	0.672443	SIMS		Caruso et al., 2020	10.1007/s00126-019-00891-7	2020
Yilgarn	Kalgoorie Terrane	Boorara Domain		Gindalbie	Black Swan	BSD114	2673	2662	2667.5	Muller et al., 2008; Nelson, 1997	BSD114-396.4	BSD114-396.4_111	Disseminated Ore Body	Pyrite, Talc-carbonated	Sulfide		396.4	1.73687	0.080052	-0.671261	0.0752058	-0.46292	0.306555	SIMS		Caruso et al., 2020	10.1007/s00126-019-00891-7	2020
Yilgarn	Kalgoorie Terrane	Boorara Domain		Gindalbie	Black Swan	BSD114	2673	2662	2667.5	Muller et al., 2008; Nelson, 1997	BSD114-396.4	BSD114-396.4_110	Disseminated Ore Body	Pyrite, Talc-carbonated	Sulfide		396.4	3.36038	0.0979206	-0.741541	0.0707427	-0.461141	0.303313	SIMS		Caruso et al., 2020	10.1007/s00126-019-00891-7	2020
Yilgarn	Kalgoorie Terrane	Boorara Domain		Gindalbie	Black Swan	BSD114	2673	2662	2667.5	Muller et al., 2008; Nelson, 1997	BSD114-396.4	BSD114-396.4_112	Disseminated Ore Body	Pyrite, Talc-carbonated	Sulfide		396.4	1.47672	0.076594	-0.612884	0.0742135	0.207982	0.305721	SIMS		Caruso et al., 2020	10.1007/s00126-019-00891-7	2020
Yilgarn	Kalgoorie Terrane	Boorara Domain		Gindalbie	Black Swan	BSD114	2673	2662	2667.5	Muller et al., 2008; Nelson, 1997	BSD114-176.5	BSD114-176.5_104	Disseminated Ore Body	Pyrrhotite, Talc-carbonated	Sulfide		176.5	-1.36053	0.0755423	-0.614422	0.0442802	0.294137	0.313639	SIMS		Caruso et al., 2020	10.1007/s00126-019-00891-7	2020
Yilgarn	Kalgoorie Terrane	Boorara Domain		Gindalbie	Black Swan	BSD114	2673	2662	2667.5	Muller et al., 2008; Nelson, 1997	BSD114-176.5	BSD114-176.5_108	Disseminated Ore Body	Pyrrhotite, Talc-carbonated	Sulfide		176.5	-1.24336	0.0939794	-0.646963	0.0436993	0.377736	0.312484	SIMS		Caruso et al., 2020	10.1007/s00126-019-00891-7	2020
Yilgarn	Kalgoorie Terrane	Boorara Domain		Gindalbie	Black Swan	BSD114	2673	2662	2667.5	Muller et al., 2008; Nelson, 1997	BSD114-176.5	BSD114-176.5_109	Disseminated Ore Body	Pyrrhotite, Talc-carbonated	Sulfide		176.5	-1.06714	0.100062	-0.644593	0.0714545	0.528366	0.303892	SIMS		Caruso et al., 2020	10.1007/s00126-019-00891-7	2020
Yilgarn	Kalgoorie Terrane	Boorara Domain		Gindalbie	Black Swan	BSD114	2673	2662	2667.5	Muller et al., 2008; Nelson, 1997	BSD114-176.5	BSD114-176.5_106	Disseminated Ore Body	Pyrrhotite, Talc-carbonated	Sulfide		176.5	-1.09464	0.100021	-0.713125	0.045235	0.631419	0.316656	SIMS		Caruso et al., 2020	10.1007/s00126-019-00891-7	2020
Yilgarn	Kalgoorie Terrane	Boorara Domain		Gindalbie	Black Swan	BSD114	2673	2662	2667.5	Muller et al., 2008; Nelson, 1997	BSD114-396.4	BSD114-396.4_113	Disseminated Ore Body	Pyrite, Talc-carbonated	Sulfide		396.4	1.42496	0.0750541	-0.664912	0.0746825	0.652358	0.305207	SIMS		Caruso et al., 2020	10.1007/s00126-019-00891-7	2020
Yilgarn	Kalgoorie Terrane	Boorara Domain		Gindalbie	Black Swan	BSD114	2673	2662	2667.5	Muller et al., 2008; Nelson, 1997	BSD114-176.5	BSD114-176.5_105	Disseminated Ore Body	Pyrrhotite, Talc-carbonated	Sulfide		176.5	-1.25974	0.0990915	-0.688697	0.0422695	0.737069	0.312644	SIMS		Caruso et al., 2020	10.1007/s00126-019-00891-7	2020
Yilgarn	Kalgoorie Terrane	Boorara Domain		Gindalbie	Black Swan	BSD114	2673	2662	2667.5	Muller et al., 2008; Nelson, 1997	BSD114-176.5	BSD114-176.5_107	Disseminated Ore Body	Pyrrhotite, Talc-carbonated	Sulfide		176.5	-1.0562	0.0968026	-0.664793	0.044891	0.766806	0.311321	SIMS		Caruso et al., 2020	10.1007/s00126-019-00891-7	2020
Yilgarn	Kalgoorie Terrane	Boorara Domain		Gindalbie	Black Swan	BSD128	2673	2662	2667.5	Muller et al., 2008; Nelson, 1997	BSD128-79.5	BSD128-79.5_114	Disseminated Ore Body	Pyrite, Serpentinized	Sulfide		79.5	1.44863	0.210772	-0.703469	0.0534057	1.75506	0.318644	SIMS		Caruso et al., 2020	10.1007/s00126-019-00891-7	2020
Yilgarn	Kalgoorie Terrane	Boorara Domain		Gindalbie	Black Swan	BSD128	2673	2662	2667.5	Muller et al., 2008; Nelson, 1997	BSD128-79.5	BSD128-79.5_118	Disseminated Ore Body	Pyrite, Serpentinized	Sulfide		79.5	2.75241	0.16457	-0.639018	0.0780323	1.63232	0.311262	SIMS		Caruso et al., 2020	10.1007/s00126-019-00891-7	2020
Yilgarn	Kalgoorie Terrane	Boorara Domain		Gindalbie	Black Swan	BSD128	2673	2662	2667.5	Muller et al., 2008; Nelson, 1997	BSD128-79.5	BSD128-79.5_115	Disseminated Ore Body	Pyrite, Serpentinized	Sulfide		79.5	3.08858	0.161757	-0.620049	0.0596017	1.11273	0.333967	SIMS		Caruso et al., 2020	10.1007/s00126-019-00891-7	2020
Yilgarn	Kalgoorie Terrane	Boorara Domain		Gindalbie	Black Swan	BSD128	2673	2662	2667.5	Muller et al., 2008; Nelson, 1997	BSD128-79.5	BSD128-79.5_119	Disseminated Ore Body	Pyrite, Serpentinized	Sulfide		79.5	3.13602	0.164579	-0.682714	0.0826914	1.28107	0.320005	SIMS		Caruso et al., 2020	10.1007/s00126-019-00891-7	2020
Yilgarn	Kalgoorie Terrane	Boorara Domain		Gindalbie	Black Swan	BSD128	2673	2662	2667.5	Muller et al., 2008; Nelson, 1997	BSD128-79.5	BSD128-79.5_116	Disseminated Ore Body	Pyrite, Serpentinized	Sulfide		79.5	2.98104	0.1595	-0.625953	0.0568833	1.45738	0.332186	SIMS		Caruso et al., 2020	10.1007/s00126-019-00891-7	2020
Yilgarn	Kalgoorie Terrane	Boorara Domain		Gindalbie	Black Swan	BSD128	2673	2662	2667.5	Muller et al., 2008; Nelson, 1997	BSD128-79.5	BSD128-79.5_117	Disseminated Ore Body	Pyrite, Serpentinized	Sulfide		79.5	1.88624	0.201243	-0.679654	0.0612035	1.76175	0.328612	SIMS		Caruso et al., 2020	10.1007/s00126-019-00891-7	2020
Yilgarn	Kalgoorie Terrane	Boorara Domain		Gindalbie	Black Swan	BSD189	2673	2662	2667.5	Muller et al., 2008; Nelson, 1997	BSD189-220	BSD189-220_121	Disseminated Ore Body	Pyrite, Serpentinized	Sulfide		220	3.28385	0.0912618	-0.669186	0.0775722	0.55344	0.352449	SIMS		Caruso et al., 2020	10.1007/s00126-019-00891-7	2020
Yilgarn	Kalgoorie Terrane	Boorara Domain		Gindalbie	Black Swan	BSD189	2673	2662	2667.5	Muller et al., 2008; Nelson, 1997	BSD189-220	BSD189-220_123	Disseminated Ore Body	Pyrite, Serpentinized	Sulfide		220	2.12489	0.0893028	-0.631339	0.0487154	0.671887	0.310829	SIMS		Caruso et al., 2020	10.1007/s00126-019-00891-7	2020
Yilgarn	Kalgoorie Terrane	Boorara Domain		Gindalbie	Black Swan	BSD189	2673	2662	2667.5	Muller et al., 2008; Nelson, 1997	BSD189-220	BSD189-220_124	Disseminated Ore Body	Pyrite, Serpentinized	Sulfide		220	2.93128	0.0869059	-0.660152	0.0598868	0.71589	0.344827	SIMS		Caruso et al., 2020	10.1007/s00126-019-00891-7	2020
Yilgarn	Kalgoorie Terrane	Boorara Domain		Gindalbie	Black Swan	BSD189	2673	2662	2667.5	Muller et al., 2008; Nelson, 1997	BSD189-220	BSD189-220_120	Disseminated Ore Body	Pyrite, Serpentinized	Sulfide		220	2.19856	0.091778	-0.6273	0.0785942	0.910971	0.325688	SIMS		Caruso et al., 2020	10.1007/s00126-019-00891-7	2020
Yilgarn	Kalgoorie Terrane	Boorara Domain		Gindalbie	Black Swan	BSD189	2673	2662	2667.5	Muller et al., 2008; Nelson, 1997	BSD189-220	BSD189-220_122	Disseminated Ore Body	Pyrite, Serpentinized	Sulfide		220	2.03991	0.0885384	-0.641577	0.0827262	0.999163	0.34009	SIMS		Caruso et al., 2020	10.1007/s00126-019-00891-7	2020
Yilgarn	Kalgoorie Terrane	Boorara Domain		Gindalbie	Black Swan	BSD203	2673	2662	2667.5	Muller et al., 2008; Nelson, 1997	BSD203-118.2	BSD203-118.2_129	Disseminated Ore Body	Pyrite, Serpentinized	Sulfide		118.2	2.34982	0.163188	-0.714901	0.0565832	-0.893452	0.320829	SIMS		Caruso et al., 2020	10.1007/s00126-019-00891-7	2020
Yilgarn	Kalgoorie Terrane	Boorara Domain		Gindalbie	Black Swan	BSD203	2673	2662	2667.5	Muller et al., 2008; Nelson, 1997	BSD203-118.2	BSD203-118.2_128	Disseminated Ore Body	Pyrite, Serpentinized	Sulfide		118.2	2.2755	0.168154	-0.720763	0.0515001	-0.810682	0.330397	SIMS		Caruso et al., 2020	10.1007/s00126-019-00891-7	2020
Yilgarn	Kalgoorie Terrane	Boorara Domain		Gindalbie	Black Swan	BSD203	2673	2662	2667.5	Muller et al., 2008; Nelson, 1997	BSD203-118.2	BSD203-118.2_130	Disseminated Ore Body	Pyrite, Talc-carbonated	Sulfide		118.2	2.03783	0.158201	-0.643477	0.0502879	-0.683572	0.31675	SIMS		Caruso et al., 2020	10.1007/s00126-019-00891-7	2020
Yilgarn	Kalgoorie Terrane	Boorara Domain		Gindalbie	Black Swan	BSD203	2673	2662	2667.5	Muller et al., 2008; Nelson, 1997	BSD203-60.8	BSD203-60.8_142	Disseminated Ore Body	Pyrite, Serpentinized	Sulfide		60.8	3.43243	0.162116	-0.675964	0.0716122	-0.0130993	0.334783	SIMS		Caruso et al., 2020	10.1007/s00126-019-00891-7	2020
Yilgarn	Kalgoorie Terrane	Boorara Domain		Gindalbie	Black Swan	BSD203	2673	2662	2667.5	Muller et al., 2008; Nelson, 1997	BSD203-60.8	BSD203-60.8_143	Disseminated Ore Body	Pyrite, Serpentinized	Sulfide		60.8	3.27948	0.159783	-0.66968	0.0719236	0.0367849	0.332118	SIMS		Caruso et al., 2020	10.1007/s00126-019-00891-7	2020
Yilgarn	Kalgoorie Terrane	Boorara Domain		Gindalbie	Black Swan	BSD203	2673	2662	2667.5	Muller et al., 2008; Nelson, 1997	BSD203-125.9	BSD203-125.9_133	Disseminated Ore Body	Pyrite, Serpentinized	Sulfide		125.9	2.2215	0.159006	-0.714401	0.0764465	0.0688681	0.334858	SIMS		Caruso et al., 2020	10.1007/s00126-019-00891-7	2020
Yilgarn	Kalgoorie Terrane	Boorara Domain		Gindalbie	Black Swan	BSD203	2673	2662	2667.5	Muller et al., 2008; Nelson, 1997	BSD203-125.9	BSD203-125.9_131	Disseminated Ore Body	Pyrite, Serpentinized	Sulfide		125.9	2.77568	0.165591	-0.733225	0.0767527	0.0827582	0.361165	SIMS		Caruso et al., 2020	10.1007/s00126-019-00891-7	2020
Yilgarn	Kalgoorie Terrane	Boorara Domain		Gindalbie	Black Swan	BSD203	2673	2662	2667.5	Muller et al., 2008; Nelson, 1997	BSD203-60.8	BSD203-60.8_141	Disseminated Ore Body	Pyrite, Serpentinized	Sulfide		60.8	3.5542	0.163476	-0.682054	0.0706692	0.143081	0.323282	SIMS		Caruso et al., 2020	10.1007/s00126-019-00891-7	2020
Yilgarn	Kalgoorie Terrane	Boorara Domain		Gindalbie	Black Swan	BSD203	2673	2662	2667.5	Muller et al., 2008; Nelson, 1997	BSD203-125.9	BSD203-125.9_137	Disseminated Ore Body	Pyrite, Serpentinized	Sulfide		125.9	2.29018	0.167206	-0.742636	0.0705501	0.161377	0.334173	SIMS		Caruso et al., 2020	10.1007/s00126-019-00891-7	2020
Yilgarn	Kalgoorie Terrane	Boorara Domain		Gindalbie	Black Swan	BSD203	2673	2662	2667.5	Muller et al., 2008; Nelson, 1997	BSD203-60.8	BSD203-60.8_138	Disseminated Ore Body	Pyrite, Serpentinized	Sulfide		60.8	1.31875	0.0752334	-0.672367	0.0836864	0.162637	0.361392	SIMS		Caruso et al., 2020	10.1007/s00126-019-00891-7	2020
Yilgarn	Kalgoorie Terrane	Boorara Domain		Gindalbie	Black Swan	BSD203	2673	2662	2667.5	Muller et al., 2008; Nelson, 1997	BSD203-77.6	BSD203-77.6_148	Disseminated Ore Body	Pyrite, Serpentinized	Sulfide		77.6	2.98534	0.165988	-0.724086	0.0735788	0.332631	0.329901	SIMS		Caruso et al., 2020	10.1007/s00126-019-00891-7	2020
Yilgarn	Kalgoorie Terrane	Boorara Domain		Gindalbie	Black Swan	BSD203	2673	2662	2667.5	Muller et al., 2008; Nelson, 1997	BSD203-118.2	BSD203-118.2_125	Disseminated Ore Body	Pyrite, Serpentinized	Sulfide		118.2	2.57755	0.167317	-0.694172	0.0529312	0.654852	0.328528	SIMS		Caruso et al., 2020	10.1007/s00126-019-00891-7	2020
Yilgarn	Kalgoorie Terrane	Boorara Domain		Gindalbie	Black Swan	BSD203	2673	2662	2667.5	Muller et al., 2008; Nelson, 1997	BSD203-125.9	BSD203-125.9_134	Disseminated Ore Body	Pyrite, Serpentinized	Sulfide		125.9	2.30532	0.165588	-0.621298	0.0705501	0.707169	0.334173	SIMS		Caruso et al., 2020	10.1007/s00126-019-00891-7	2020
Yilgarn	Kalgoorie Terrane	Boorara Domain		Gindalbie	Black Swan	BSD203	2673	2662	2667.5	Muller et al., 2008; Nelson, 1997	BSD203-125.9	BSD203-125.9_136	Disseminated Ore Body	Pyrite, Serpentinized	Sulfide		125.9	2.11487	0.165105	-0.674368	0.07209	0.747902	0.329305	SIMS		Caruso et al., 2020	10.1007/s00126-019-00891-7	2020
Yilgarn	Kalgoorie Terrane	Boorara Domain		Gindalbie	Black Swan	BSD203	2673	2662	2667.5	Muller et al., 2008; Nelson, 1997	BSD203-60.8	BSD203-60.8_139	Disseminated Ore Body	Pyrite, Serpentinized	Sulfide		60.8	3.10259	0.158519	-0.683135	0.0720925	0.771673	0.338619	SIMS		Caruso et al., 2020	10.1007/s00126-019-00891-7	2020
Yilgarn	Kalgoorie Terrane	Boorara Domain		Gindalbie	Black Swan	BSD203	2673	2662	2667.5	Muller et al., 2008; Nelson, 1997	BSD203-125.9	BSD203-125.9_132	Disseminated Ore Body	Pyrite, Serpentinized	Sulfide		125.9	2.35095	0.158623	-0.66847	0.0783457	0.775036	0.329482	SIMS		Caruso et al., 2020	10.1007/s00126-019-00891-7	2020
Yilgarn	Kalgoorie Terrane	Boorara Domain		Gindalbie	Black Swan	BSD203	2673	2662	2667.5	Muller et al., 2008; Nelson, 1997	BSD203-85.1	BSD203-85.1_153	Disseminated Ore Body	Pyrite, Serpentinized	Sulfide		85.1	2.62409	0.155102	-0.698088	0.0731806	0.889249	0.329946	SIMS		Caruso et al., 2020	10.1007/s00126-019-00891-7	2020
Yilgarn	Kalgoorie Terrane	Boorara Domain		Gindalbie	Black Swan	BSD203	2673	2662	2667.5	Muller et al., 2008; Nelson, 1997	BSD203-85.1	BSD203-85.1_154	Disseminated Ore Body	Pyrite, Serpentinized	Sulfide		85.1	3.33687	0.181662	-0.64457	0.0725277	0.938828	0.346842	SIMS		Caruso et al., 2020	10.1007/s00126-019-00891-7	2020
Yilgarn	Kalgoorie Terrane	Boorara Domain		Gindalbie	Black Swan	BSD203	2673	2662	2667.5	Muller et al., 2008; Nelson, 1997	BSD203-125.9	BSD203-125.9_135	Disseminated Ore Body	Pyrite, Serpentinized	Sulfide		125.9	2.45375	0.154624	-0.662803	0.0722865	0.970826	0.349642	SIMS		Caruso et al., 2020	10.1007/s00126-019-00891-7	2020
Yilgarn	Kalgoorie Terrane	Boorara Domain		Gindalbie	Black Swan	BSD203	2673	2662	2667.5	Muller et al., 2008; Nelson, 1997	BSD203-85.1	BSD203-85.1_156	Disseminated Ore Body	Pyrite, Serpentinized	Sulfide		85.1	2.70949	0.157919	-0.676245	0.0726181	1.10191	0.340929	SIMS		Caruso et al., 2020	10.1007/s00126-019-00891-7	2020
Yilgarn	Kalgoorie Terrane	Boorara Domain		Gindalbie	Black Swan	BSD203	2673	2662	2667.5	Muller et al., 2008; Nelson, 1997	BSD203-60.8	BSD203-60.8_140	Disseminated Ore Body	Pyrite, Serpentinized	Sulfide		60.8	3.16969	0.166945	-0.651238	0.0738147	1.18731	0.33383	SIMS		Caruso et al., 2020	10.1007/s00126-019-00891-7	2020
Yilgarn	Kalgoorie Terrane	Boorara Domain		Gindalbie	Black Swan	BSD203	2673	2662	2667.5	Muller et al., 2008; Nelson, 1997	BSD203-60.8	BSD203-60.8_144	Disseminated Ore Body	Pyrite, Serpentinized	Sulfide		60.8	3.41797	0.15498	-0.711107	0.0745957	1.21318	0.33157	SIMS		Caruso et al., 2020	10.1007/s00126-019-00891-7	2020
Yilgarn	Kalgoorie Terrane	Boorara Domain		Gindalbie	Black Swan	BSD203	2673	2662	2667.5	Muller et al., 2008; Nelson, 1997	BSD203-85.1	BSD203-85.1_151	Disseminated Ore Body	Pyrite, Serpentinized	Sulfide		85.1	2.70836	0.159576	-0.715706	0.0764398	1.30554	0.342956	SIMS		Caruso et al., 2020	10.1007/s00126-019-00891-7	2020
Yilgarn	Kalgoorie Terrane	Boorara Domain		Gindalbie	Black Swan	BSD203	2673	2662	2667.5	Muller et al., 2008; Nelson, 1997	BSD203-85.1	BSD203-85.1_155	Disseminated Ore Body	Pyrite, Serpentinized	Sulfide		85.1	2.80867	0.160245	-0.64476	0.0716129	1.40255	0.324232	SIMS		Caruso et al., 2020	10.1007/s00126-019-00891-7	2020
Yilgarn	Kalgoorie Terrane	Boorara Domain		Gindalbie	Black Swan	BSD203	2673	2662	2667.5	Muller et al., 2008; Nelson, 1997	BSD203-118.2	BSD203-118.2_126	Disseminated Ore Body	Pyrite, Serpentinized	Sulfide		118.2	2.49893	0.170776	-0.651705	0.0570735	1.5108	0.331709	SIMS		Caruso et al., 2020	10.1007/s00126-019-00891-7	2020
Yilgarn	Kalgoorie Terrane	Boorara Domain		Gindalbie	Black Swan	BSD203	2673	2662	2667.5	Muller et al., 2008; Nelson, 1997	BSD203-85.1	BSD203-85.1_152	Disseminated Ore Body	Pyrite, Serpentinized	Sulfide		85.1	2.67153	0.158624	-0.655836	0.0722326	1.54059	0.324792	SIMS		Caruso et al., 2020	10.1007/s00126-019-00891-7	2020
Yilgarn	Kalgoorie Terrane	Boorara Domain		Gindalbie	Black Swan	BSD203	2673	2662	2667.5	Muller et al., 2008; Nelson, 1997	BSD203-77.6	BSD203-77.6_150	Disseminated Ore Body	Pyrite, Serpentinized	Sulfide		77.6	3.14416	0.165371	-0.701342	0.0721897	1.64574	0.33278	SIMS		Caruso et al., 2020	10.1007/s00126-019-00891-7	2020
Yilgarn	Kalgoorie Terrane	Boorara Domain		Gindalbie	Black Swan	BSD203	2673	2662	2667.5	Muller et al., 2008; Nelson, 1997	BSD203-118.2	BSD203-118.2_127	Disseminated Ore Body	Pyrite, Serpentinized	Sulfide		118.2	2.03105	0.158299	-0.660898	0.0535867	1.71506	0.341523	SIMS		Caruso et al., 2020	10.1007/s00126-019-00891-7	2020
Yilgarn	Kalgoorie Terrane	Boorara Domain		Gindalbie	Black Swan	BSD203	2673	2662	2667.5	Muller et al., 2008; Nelson, 1997	BSD203-77.6	BSD203-77.6_149	Disseminated Ore Body	Pyrite, Serpentinized	Sulfide		77.6	3.13128	0.16095	-0.633009	0.0739023	1.7163	0.331211	SIMS		Caruso et al., 2020	10.1007/s00126-019-00891-7	2020
Yilgarn	Kalgoorie Terrane	Boorara Domain		Gindalbie	Black Swan	BSD203	2673	2662	2667.5	Muller et al., 2008; Nelson, 1997	BSD203-77.6	BSD203-77.6_147	Disseminated Ore Body	Pyrite, Serpentinized	Sulfide		77.6	3.00996	0.171053	-0.655904	0.0769188	1.26649	0.351677	SIMS		Caruso et al., 2020	10.1007/s00126-019-00891-7	2020
Yilgarn	Kalgoorie Terrane	Boorara Domain		Gindalbie	Black Swan	BSD203	2673	2662	2667.5	Muller et al., 2008; Nelson, 1997	BSD203-77.6	BSD203-77.6_146	Disseminated Ore Body	Pyrite, Serpentinized	Sulfide		77.6	3.18302	0.165383	-0.677353	0.0760649	1.3893	0.339653	SIMS		Caruso et al., 2020	10.1007/s00126-019-00891-7	2020
Yilgarn	Kalgoorie Terrane	Boorara Domain		Gindalbie	Black Swan	BSD203	2673	2662	2667.5	Muller et al., 2008; Nelson, 1997	BSD203-77.6	BSD203-77.6_145	Disseminated Ore Body	Pyrite, Serpentinized	Sulfide		77.6	3.21171	0.167735	-0.637744	0.0754891	1.50079	0.332685	SIMS		Caruso et al., 2020	10.1007/s00126-019-00891-7	2020
Yilgarn	Kalgoorie Terrane	Boorara Domain		Gindalbie	Silver Swan	SUD821	2673	2662	2667.5	Muller et al., 2008; Nelson, 1997	SUD821-45	SUD821-45_180	Felsic Hosted Lated Hydrothermal Pyrite	Pyrite, Hydrothermal	Sulfide		45	2.9634	0.0879695	-0.199714	0.108294	-0.113762	0.657707	SIMS		Caruso et al., 2020	10.1007/s00126-019-00891-7	2020
Yilgarn	Kalgoorie Terrane	Boorara Domain		Gindalbie	Silver Swan	SUD821	2673	2662	2667.5	Muller et al., 2008; Nelson, 1997	SUD821-45	SUD821-45_182	Felsic Hosted Lated Hydrothermal Pyrite	Pyrite, Hydrothermal	Sulfide		45	2.90824	0.0856553	-0.199912	0.101272	0.188218	0.688131	SIMS		Caruso et al., 2020	10.1007/s00126-019-00891-7	2020
Yilgarn	Kalgoorie Terrane	Boorara Domain		Gindalbie	Silver Swan	SUD821	2673	2662	2667.5	Muller et al., 2008; Nelson, 1997	SUD821-45	SUD821-45_179	Felsic Hosted Lated Hydrothermal Pyrite	Pyrite, Hydrothermal	Sulfide		45	3.1352	0.0871576	-0.260628	0.119721	0.282408	0.660267	SIMS		Caruso et al., 2020	10.1007/s00126-019-00891-7	2020
Yilgarn	Kalgoorie Terrane	Boorara Domain		Gindalbie	Silver Swan	SUD821	2673	2662	2667.5	Muller et al., 2008; Nelson, 1997	SUD821-45	SUD821-45_181	Felsic Hosted Lated Hydrothermal Pyrite	Pyrite, Hydrothermal	Sulfide		45	2.8699	0.0859054	-0.249647	0.111069	0.303757	0.657083	SIMS		Caruso et al., 2020	10.1007/s00126-019-00891-7	2020
Yilgarn	Kalgoorie Terrane	Boorara Domain		Gindalbie	Silver Swan	SUD821	2673	2662	2667.5	Muller et al., 2008; Nelson, 1997	SUD821-45	SUD821-45_178	Felsic Hosted Lated Hydrothermal Pyrite	Pyrite, Hydrothermal	Sulfide		45	2.86145	0.0873983	-0.286353	0.101231	0.411076	0.657861	SIMS		Caruso et al., 2020	10.1007/s00126-019-00891-7	2020
Yilgarn	Kalgoorie Terrane	Boorara Domain		Gindalbie	Silver Swan	SUD821	2673	2662	2667.5	Muller et al., 2008; Nelson, 1997	SUD821-24.55	SUD821-24.55_162	Massive Sulfide	Petlandite	Sulfide		24.55	0.422752	0.241954	-0.589207	0.0524784	0.0658538	0.310931	SIMS		Caruso et al., 2020	10.1007/s00126-019-00891-7	2020
Yilgarn	Kalgoorie Terrane	Boorara Domain		Gindalbie	Silver Swan	SUD821	2673	2662	2667.5	Muller et al., 2008; Nelson, 1997	SUD821-25.6	SUD821-25.6_167	Massive Sulfide	Pyrite	Sulfide		25.6	1.19894	0.0851184	-0.548928	0.051447	0.107896	0.314213	SIMS		Caruso et al., 2020	10.1007/s00126-019-00891-7	2020
Yilgarn	Kalgoorie Terrane	Boorara Domain		Gindalbie	Silver Swan	SUD821	2673	2662	2667.5	Muller et al., 2008; Nelson, 1997	SUD821-36.4	SUD821-36.4_174	Massive Sulfide	Pyrite	Sulfide		36.4	1.87876	0.087487	-0.503963	0.0701867	0.235915	0.323744	SIMS		Caruso et al., 2020	10.1007/s00126-019-00891-7	2020
Yilgarn	Kalgoorie Terrane	Boorara Domain		Gindalbie	Silver Swan	SUD821	2673	2662	2667.5	Muller et al., 2008; Nelson, 1997	SUD821-25.6	SUD821-25.6_166	Massive Sulfide	Pyrite	Sulfide		25.6	1.21611	0.0843407	-0.566642	0.056001	0.270423	0.312732	SIMS		Caruso et al., 2020	10.1007/s00126-019-00891-7	2020
Yilgarn	Kalgoorie Terrane	Boorara Domain		Gindalbie	Silver Swan	SUD821	2673	2662	2667.5	Muller et al., 2008; Nelson, 1997	SUD821-36.4	SUD821-36.4_172	Massive Sulfide	Pyrite	Sulfide		36.4	2.07562	0.0871836	-0.511822	0.0824622	0.452477	0.354059	SIMS		Caruso et al., 2020	10.1007/s00126-019-00891-7	2020
Yilgarn	Kalgoorie Terrane	Boorara Domain		Gindalbie	Silver Swan	SUD821	2673	2662	2667.5	Muller et al., 2008; Nelson, 1997	SUD821-24.55	SUD821-24.55_157	Massive Sulfide	Pyrrhotite	Sulfide		24.55	1.88377	0.201247	-0.584693	0.168677	0.499795	0.692242	SIMS		Caruso et al., 2020	10.1007/s00126-019-00891-7	2020
Yilgarn	Kalgoorie Terrane	Boorara Domain		Gindalbie	Silver Swan	SUD821	2673	2662	2667.5	Muller et al., 2008; Nelson, 1997	SUD821-25.6	SUD821-25.6_170	Massive Sulfide	Petlandite	Sulfide		25.6	0.842393	0.234914	-0.516582	0.0803652	0.553821	0.349217	SIMS		Caruso et al., 2020	10.1007/s00126-019-00891-7	2020
Yilgarn	Kalgoorie Terrane	Boorara Domain		Gindalbie	Silver Swan	SUD821	2673	2662	2667.5	Muller et al., 2008; Nelson, 1997	SUD821-36.4	SUD821-36.4_173	Massive Sulfide	Pyrite	Sulfide		36.4	2.03087	0.087036	-0.468264	0.0698271	0.575472	0.328027	SIMS		Caruso et al., 2020	10.1007/s00126-019-00891-7	2020
Yilgarn	Kalgoorie Terrane	Boorara Domain		Gindalbie	Silver Swan	SUD821	2673	2662	2667.5	Muller et al., 2008; Nelson, 1997	SUD821-25.6	SUD821-25.6_165	Massive Sulfide	Pyrite	Sulfide		25.6	1.25612	0.0856909	-0.599569	0.164733	0.646682	0.646565	SIMS		Caruso et al., 2020	10.1007/s00126-019-00891-7	2020
Yilgarn	Kalgoorie Terrane	Boorara Domain		Gindalbie	Silver Swan	SUD821	2673	2662	2667.5	Muller et al., 2008; Nelson, 1997	SUD821-24.55	SUD821-24.55_163	Massive Sulfide	Petlandite	Sulfide		24.55	0.626728	0.24207	-0.564449	0.171123	0.687488	0.708022	SIMS		Caruso et al., 2020	10.1007/s00126-019-00891-7	2020
Yilgarn	Kalgoorie Terrane	Boorara Domain		Gindalbie	Silver Swan	SUD821	2673	2662	2667.5	Muller et al., 2008; Nelson, 1997	SUD821-36.4	SUD821-36.4_171	Massive Sulfide	Pyrite	Sulfide		36.4	1.94792	0.0858277	-0.445236	0.0772667	0.688569	0.354558	SIMS		Caruso et al., 2020	10.1007/s00126-019-00891-7	2020
Yilgarn	Kalgoorie Terrane	Boorara Domain		Gindalbie	Silver Swan	SUD821	2673	2662	2667.5	Muller et al., 2008; Nelson, 1997	SUD821-24.55	SUD821-24.55_158	Massive Sulfide	Pyrrhotite	Sulfide		24.55	1.79366	0.199979	-0.562924	0.166439	0.719026	0.678453	SIMS		Caruso et al., 2020	10.1007/s00126-019-00891-7	2020
Yilgarn	Kalgoorie Terrane	Boorara Domain		Gindalbie	Silver Swan	SUD821	2673	2662	2667.5	Muller et al., 2008; Nelson, 1997	SUD821-36.4	SUD821-36.4_175	Massive Sulfide	Pyrrhotite	Sulfide		36.4	2.35136	0.2044	-0.475646	0.0705379	0.852455	0.340039	SIMS		Caruso et al., 2020	10.1007/s00126-019-00891-7	2020
Yilgarn	Kalgoorie Terrane	Boorara Domain		Gindalbie	Silver Swan	SUD821	2673	2662	2667.5	Muller et al., 2008; Nelson, 1997	SUD821-24.55	SUD821-24.55_160	Massive Sulfide	Pyrrhotite	Sulfide		24.55	1.73555	0.204186	-0.613277	0.0506367	0.877382	0.3296	SIMS		Caruso et al., 2020	10.1007/s00126-019-00891-7	2020
Yilgarn	Kalgoorie Terrane	Boorara Domain		Gindalbie	Silver Swan	SUD821	2673	2662	2667.5	Muller et al., 2008; Nelson, 1997	SUD821-25.6	SUD821-25.6_168	Massive Sulfide	Petlandite	Sulfide		25.6	0.285972	0.255758	-0.510243	0.0518916	0.927598	0.307121	SIMS		Caruso et al., 2020	10.1007/s00126-019-00891-7	2020
Yilgarn	Kalgoorie Terrane	Boorara Domain		Gindalbie	Silver Swan	SUD821	2673	2662	2667.5	Muller et al., 2008; Nelson, 1997	SUD821-24.55	SUD821-24.55_164	Massive Sulfide	Petlandite	Sulfide		24.55	0.62389	0.226549	-0.568544	0.157607	1.02691	0.628491	SIMS		Caruso et al., 2020	10.1007/s00126-019-00891-7	2020
Yilgarn	Kalgoorie Terrane	Boorara Domain		Gindalbie	Silver Swan	SUD821	2673	2662	2667.5	Muller et al., 2008; Nelson, 1997	SUD821-24.55	SUD821-24.55_161	Massive Sulfide	Petlandite	Sulfide		24.55	0.315488	0.272084	-0.542941	0.0526616	1.03719	0.331672	SIMS		Caruso et al., 2020	10.1007/s00126-019-00891-7	2020
Yilgarn	Kalgoorie Terrane	Boorara Domain		Gindalbie	Silver Swan	SUD821	2673	2662	2667.5	Muller et al., 2008; Nelson, 1997	SUD821-36.4	SUD821-36.4_177	Massive Sulfide	Pyrrhotite	Sulfide		36.4	2.30347	0.203824	-0.538928	0.0704384	1.03783	0.334158	SIMS		Caruso et al., 2020	10.1007/s00126-019-00891-7	2020
Yilgarn	Kalgoorie Terrane	Boorara Domain		Gindalbie	Silver Swan	SUD821	2673	2662	2667.5	Muller et al., 2008; Nelson, 1997	SUD821-24.55	SUD821-24.55_159	Massive Sulfide	Pyrrhotite	Sulfide		24.55	1.70354	0.20095	-0.538057	0.15919	1.04024	0.622499	SIMS		Caruso et al., 2020	10.1007/s00126-019-00891-7	2020
Yilgarn	Kalgoorie Terrane	Boorara Domain		Gindalbie	Silver Swan	SUD821	2673	2662	2667.5	Muller et al., 2008; Nelson, 1997	SUD821-25.6	SUD821-25.6_169	Massive Sulfide	Petlandite	Sulfide		25.6	0.604139	0.218091	-0.504182	0.0513125	1.13604	0.319904	SIMS		Caruso et al., 2020	10.1007/s00126-019-00891-7	2020
Yilgarn	Kalgoorie Terrane	Boorara Domain		Gindalbie	Silver Swan	SUD821	2673	2662	2667.5	Muller et al., 2008; Nelson, 1997	SUD821-36.4	SUD821-36.4_176	Massive Sulfide	Pyrrhotite	Sulfide		36.4	2.36793	0.202416	-0.528257	0.0825089	1.4151	0.35808	SIMS		Caruso et al., 2020	10.1007/s00126-019-00891-7	2020
North Atlantic	Isua Supracrustal Belt					Outcrop	3657	3627	3642	Cates and Mojzsis, 2006	GR97m27	GR97m27_1_1	Quartz-garnet-biotite schist	Pyrrhotite	Sulfide			0.97	0.9	0.68	0.12			SIMS		Cates and Mojzsis, 2006	10.1016/j.gca.2006.05.014	2006
North Atlantic	Isua Supracrustal Belt					Outcrop	3657	3627	3642	Cates and Mojzsis, 2006	GR97m27	GR97m27_1_2	Quartz-garnet-biotite schist	Pyrrhotite	Sulfide			0.18	0.9	0.8	0.12			SIMS		Cates and Mojzsis, 2006	10.1016/j.gca.2006.05.014	2006
North Atlantic	Isua Supracrustal Belt					Outcrop	3657	3627	3642	Cates and Mojzsis, 2006	GR97m27	GR97m27_2_1	Quartz-garnet-biotite schist	Pyrrhotite	Sulfide			-0.43	0.9	0.71	0.12			SIMS		Cates and Mojzsis, 2006	10.1016/j.gca.2006.05.014	2006
North Atlantic	Isua Supracrustal Belt					Outcrop	3657	3627	3642	Cates and Mojzsis, 2006	GR97m27	GR97m27_2_2	Quartz-garnet-biotite schist	Pyrrhotite	Sulfide			-0.91	0.9	0.98	0.12			SIMS		Cates and Mojzsis, 2006	10.1016/j.gca.2006.05.014	2006
North Atlantic	Isua Supracrustal Belt					Outcrop	3657	3627	3642	Cates and Mojzsis, 2006	GR97m27	GR97m27_3_2_1	Quartz-garnet-biotite schist	Pyrrhotite	Sulfide			-0.08	0.9	0.84	0.11			SIMS		Cates and Mojzsis, 2006	10.1016/j.gca.2006.05.014	2006
North Atlantic	Isua Supracrustal Belt					Outcrop	3657	3627	3642	Cates and Mojzsis, 2006	GR97m27	GR97m27_3_2_2	Quartz-garnet-biotite schist	Pyrrhotite	Sulfide			0.43	0.9	0.7	0.1			SIMS		Cates and Mojzsis, 2006	10.1016/j.gca.2006.05.014	2006
North Atlantic	Isua Supracrustal Belt					Outcrop	3657	3627	3642	Cates and Mojzsis, 2006	GR97m27	GR97m27_3_2_3	Quartz-garnet-biotite schist	Pyrrhotite	Sulfide			0.84	0.9	0.8	0.15			SIMS		Cates and Mojzsis, 2006	10.1016/j.gca.2006.05.014	2006
North Atlantic	Isua Supracrustal Belt					Outcrop	3657	3627	3642	Cates and Mojzsis, 2006	GR97m27	GR97m27_3_1_1	Quartz-garnet-biotite schist	Pyrrhotite	Sulfide			0.64	0.9	0.87	0.12			SIMS		Cates and Mojzsis, 2006	10.1016/j.gca.2006.05.014	2006
North Atlantic	Isua Supracrustal Belt					Outcrop	3657	3627	3642	Cates and Mojzsis, 2006	GR97m27	GR97m27_3_1_2	Quartz-garnet-biotite schist	Pyrrhotite	Sulfide			0.26	0.9	0.8	0.1			SIMS		Cates and Mojzsis, 2006	10.1016/j.gca.2006.05.014	2006
North Atlantic	Isua Supracrustal Belt					Outcrop	3657	3627	3642	Cates and Mojzsis, 2006	GR97m27	GR97m27_3_1_3	Quartz-garnet-biotite schist	Pyrrhotite	Sulfide			0.11	0.9	0.72	0.09			SIMS		Cates and Mojzsis, 2006	10.1016/j.gca.2006.05.014	2006
North Atlantic	Isua Supracrustal Belt					Outcrop	3657	3627	3642	Cates and Mojzsis, 2006	GR97m27	GR97m27_3_1_4	Quartz-garnet-biotite schist	Pyrrhotite	Sulfide			0.98	0.9	0.67	0.17			SIMS		Cates and Mojzsis, 2006	10.1016/j.gca.2006.05.014	2006
North Atlantic	Isua Supracrustal Belt					Outcrop	3657	3627	3642	Cates and Mojzsis, 2006	GR97m27	GR97m27_3_3_1	Quartz-garnet-biotite schist	Pyrrhotite	Sulfide			-1.31	0.9	0.68	0.09			SIMS		Cates and Mojzsis, 2006	10.1016/j.gca.2006.05.014	2006
North Atlantic	Isua Supracrustal Belt					Outcrop	3657	3627	3642	Cates and Mojzsis, 2006	GR97m27	GR97m27_3_3_2	Quartz-garnet-biotite schist	Pyrrhotite	Sulfide			0.29	0.9	0.78	0.11			SIMS		Cates and Mojzsis, 2006	10.1016/j.gca.2006.05.014	2006
North Atlantic	Isua Supracrustal Belt					Outcrop	3657	3627	3642	Cates and Mojzsis, 2006	GR97m27	GR97m27_5_1	Quartz-garnet-biotite schist	Pyrrhotite	Sulfide			-1.1	0.9	0.75	0.09			SIMS		Cates and Mojzsis, 2006	10.1016/j.gca.2006.05.014	2006
North Atlantic	Isua Supracrustal Belt					Outcrop	3657	3627	3642	Cates and Mojzsis, 2006	GR97m27	GR97m27_6_1	Quartz-garnet-biotite schist	Pyrrhotite	Sulfide			-1.5	0.9	0.79	0.08			SIMS		Cates and Mojzsis, 2006	10.1016/j.gca.2006.05.014	2006
North Atlantic	Isua Supracrustal Belt					Outcrop	3657	3627	3642	Cates and Mojzsis, 2006	GR97m27	GR97m27_6_2	Quartz-garnet-biotite schist	Pyrrhotite	Sulfide			-1.81	0.9	0.83	0.18			SIMS		Cates and Mojzsis, 2006	10.1016/j.gca.2006.05.014	2006
North Atlantic	Isua Supracrustal Belt					Outcrop	3657	3627	3642	Cates and Mojzsis, 2006	GR97m27	GR97m27_9_1	Quartz-garnet-biotite schist	Pyrrhotite	Sulfide			0.24	0.9	0.67	0.21			SIMS		Cates and Mojzsis, 2006	10.1016/j.gca.2006.05.014	2006
North Atlantic	Isua Supracrustal Belt					Outcrop	3657	3627	3642	Cates and Mojzsis, 2006	GR97m27	GR97m27_7_1	Quartz-garnet-biotite schist	Pyrrhotite	Sulfide			0.02	0.9	0.83	0.12			SIMS		Cates and Mojzsis, 2006	10.1016/j.gca.2006.05.014	2006
North Atlantic	Isua Supracrustal Belt					Outcrop	3657	3627	3642	Cates and Mojzsis, 2006	GR97m27	GR97m27_9_2	Quartz-garnet-biotite schist	Pyrrhotite	Sulfide			-1.16	0.9	0.72	0.34			SIMS		Cates and Mojzsis, 2006	10.1016/j.gca.2006.05.014	2006
North Atlantic	Isua Supracrustal Belt					Outcrop	3657	3627	3642	Cates and Mojzsis, 2006	GR97m27	GR97m27_9_3	Quartz-garnet-biotite schist	Pyrrhotite	Sulfide			-1.29	0.9	0.7	0.1			SIMS		Cates and Mojzsis, 2006	10.1016/j.gca.2006.05.014	2006
North Atlantic	Isua Supracrustal Belt					Outcrop	3657	3627	3642	Cates and Mojzsis, 2006	GR97m27	GR97m27_9_4	Quartz-garnet-biotite schist	Pyrrhotite	Sulfide			0.86	0.9	0.8	0.16			SIMS		Cates and Mojzsis, 2006	10.1016/j.gca.2006.05.014	2006
North Atlantic	Isua Supracrustal Belt					Outcrop	3657	3627	3642	Cates and Mojzsis, 2006	GR97m27	GR97m27_9_5	Quartz-garnet-biotite schist	Pyrrhotite	Sulfide			-0.65	0.9	0.85	0.1			SIMS		Cates and Mojzsis, 2006	10.1016/j.gca.2006.05.014	2006
North Atlantic	Isua Supracrustal Belt					Outcrop	3770	3650	3710	Cates and Mojzsis, 2006	GR04054	GR04054b_1	Quartz-pyroxene	Pyrrhotite	Sulfide			2.15	1.09	1.9	0.25			SIMS		Cates and Mojzsis, 2006	10.1016/j.gca.2006.05.014	2006
North Atlantic	Isua Supracrustal Belt					Outcrop	3770	3650	3710	Cates and Mojzsis, 2006	GR04054	GR04054d_1	Quartz-pyroxene	Pyrrhotite	Sulfide			2.22	1.09	1.95	0.24			SIMS		Cates and Mojzsis, 2006	10.1016/j.gca.2006.05.014	2006
North Atlantic	Isua Supracrustal Belt					Outcrop	3770	3650	3710	Cates and Mojzsis, 2006	GR04054	GR04054e_1	Quartz-pyroxene	Pyrrhotite	Sulfide			2.17	1.09	1.99	0.24			SIMS		Cates and Mojzsis, 2006	10.1016/j.gca.2006.05.014	2006
North Atlantic	Isua Supracrustal Belt					Outcrop	3770	3650	3710	Cates and Mojzsis, 2006	GR04041	GR04041b_1	Quartz-pyroxene	Pyrrhotite	Sulfide			1.67	1.09	2.64	0.24			SIMS		Cates and Mojzsis, 2006	10.1016/j.gca.2006.05.014	2006
North Atlantic	Isua Supracrustal Belt					Outcrop	3770	3650	3710	Cates and Mojzsis, 2006	GR04041	GR04041c_1	Quartz-pyroxene	Pyrrhotite	Sulfide			0.62	1.09	3.14	0.42			SIMS		Cates and Mojzsis, 2006	10.1016/j.gca.2006.05.014	2006
North Atlantic	Isua Supracrustal Belt					Outcrop	3770	3650	3710	Cates and Mojzsis, 2006	GR04041	GR04041a_1	Quartz-pyroxene	Pyrrhotite	Sulfide			3.07	1.09	2.59	0.3			SIMS		Cates and Mojzsis, 2006	10.1016/j.gca.2006.05.014	2006
North Atlantic	Isua Supracrustal Belt					Outcrop	3770	3650	3710	Cates and Mojzsis, 2006	GR04041	GR04041d_1	Quartz-pyroxene	Pyrrhotite	Sulfide			0.72	1.09	2.78	0.25			SIMS		Cates and Mojzsis, 2006	10.1016/j.gca.2006.05.014	2006
North Atlantic	Isua Supracrustal Belt					Outcrop	3770	3650	3710	Cates and Mojzsis, 2006	GR04041	GR04041e_1	Quartz-pyroxene	Pyrrhotite	Sulfide			1.76	1.09	3.15	0.25			SIMS		Cates and Mojzsis, 2006	10.1016/j.gca.2006.05.014	2006
North Atlantic	Isua Supracrustal Belt					Outcrop	3770	3650	3710	Cates and Mojzsis, 2006	GR0096	GR0096c_1	Quartz-pyroxene	Pyrrhotite	Sulfide			0.97	1.04	0.23	0.19			SIMS		Cates and Mojzsis, 2006	10.1016/j.gca.2006.05.014	2006
North Atlantic	Isua Supracrustal Belt					Outcrop	3770	3650	3710	Cates and Mojzsis, 2006	GR0096	GR0096d_1	Quartz-pyroxene	Pyrrhotite	Sulfide			1.24	1.04	0.27	0.18			SIMS		Cates and Mojzsis, 2006	10.1016/j.gca.2006.05.014	2006
North Atlantic	Isua Supracrustal Belt					Outcrop	3770	3650	3710	Cates and Mojzsis, 2006	GR0096	GR0096b_1	Quartz-pyroxene	Pyrrhotite	Sulfide			1.68	1.04	0.18	0.18			SIMS		Cates and Mojzsis, 2006	10.1016/j.gca.2006.05.014	2006
North Atlantic	Isua Supracrustal Belt					Outcrop	3770	3650	3710	Cates and Mojzsis, 2006	GR0096	GR0096a_1	Quartz-pyroxene	Pyrrhotite	Sulfide			1.75	1.04	0.45	0.24			SIMS		Cates and Mojzsis, 2006	10.1016/j.gca.2006.05.014	2006
North Atlantic	Isua Supracrustal Belt					Outcrop	3770	3650	3710	Cates and Mojzsis, 2006	GR04063	GR04063f_1	Banded Iron Formation	Pyrrhotite	Sulfide			1.75	1.04	1.35	0.17			SIMS		Cates and Mojzsis, 2006	10.1016/j.gca.2006.05.014	2006
North Atlantic	Isua Supracrustal Belt					Outcrop	3770	3650	3710	Cates and Mojzsis, 2006	GR04063	GR04063e_1	Banded Iron Formation	Pyrrhotite	Sulfide			0.51	1.04	1.49	0.19			SIMS		Cates and Mojzsis, 2006	10.1016/j.gca.2006.05.014	2006
North Atlantic	Isua Supracrustal Belt					Outcrop	3770	3650	3710	Cates and Mojzsis, 2006	GR04063	GR04063b_1	Banded Iron Formation	Pyrrhotite	Sulfide			1.15	1.04	1.33	0.18			SIMS		Cates and Mojzsis, 2006	10.1016/j.gca.2006.05.014	2006
North Atlantic	Isua Supracrustal Belt					Outcrop	3770	3650	3710	Cates and Mojzsis, 2006	GR04063	GR04063b_2	Banded Iron Formation	Pyrrhotite	Sulfide			0.69	1.04	1.32	0.19			SIMS		Cates and Mojzsis, 2006	10.1016/j.gca.2006.05.014	2006
North Atlantic	Isua Supracrustal Belt					Outcrop	3770	3650	3710	Cates and Mojzsis, 2006	GR04063	GR04063a_1	Banded Iron Formation	Pyrrhotite	Sulfide			1.47	1.04	1.31	0.19			SIMS		Cates and Mojzsis, 2006	10.1016/j.gca.2006.05.014	2006
Yilgarn	﻿Norseman-Wiluna greenstone belt	Kurnalpi terrain		Teutonic Bore volcanic complex		Bentley	2700	2680	2690	Age of seds not well constrained. See Chen et al., 2015; Hollis et al., 2015	MS1	7	Massive Sulfide Lenses, ore body	Pyrite	Sulfide			5.88	0.13	-0.02	0.14			SHRIMP-SI		Chen et al., 2015	﻿10.2113/econgeo.110.6.1411	2015
Yilgarn	﻿Norseman-Wiluna greenstone belt	Kurnalpi terrain		Teutonic Bore volcanic complex		Bentley	2700	2680	2690	Age of seds not well constrained. See Chen et al., 2015; Hollis et al., 2015	MS1	8	Massive Sulfide Lenses, ore body	Pyrite	Sulfide			1.22	0.09	-0.37	0.15			SHRIMP-SI		Chen et al., 2015	﻿10.2113/econgeo.110.6.1411	2015
Yilgarn	﻿Norseman-Wiluna greenstone belt	Kurnalpi terrain		Teutonic Bore volcanic complex		Bentley	2700	2680	2690	Age of seds not well constrained. See Chen et al., 2015; Hollis et al., 2015	MS1	9	Massive Sulfide Lenses, ore body	Pyrite	Sulfide			5.7	0.26	-0.15	0.31			SHRIMP-SI		Chen et al., 2015	﻿10.2113/econgeo.110.6.1411	2015
Yilgarn	﻿Norseman-Wiluna greenstone belt	Kurnalpi terrain		Teutonic Bore volcanic complex		Bentley	2700	2680	2690	Age of seds not well constrained. See Chen et al., 2015; Hollis et al., 2015	MS1	10	Massive Sulfide Lenses, ore body	Pyrite	Sulfide			-6.6	0.43	0.19	0.5			SHRIMP-SI		Chen et al., 2015	﻿10.2113/econgeo.110.6.1411	2015
Yilgarn	﻿Norseman-Wiluna greenstone belt	Kurnalpi terrain		Teutonic Bore volcanic complex		Bentley	2700	2680	2690	Age of seds not well constrained. See Chen et al., 2015; Hollis et al., 2015	MS1	11	Massive Sulfide Lenses, ore body	Pyrite	Sulfide			1.07	0.1	-0.13	0.12			SHRIMP-SI		Chen et al., 2015	﻿10.2113/econgeo.110.6.1411	2015
Yilgarn	﻿Norseman-Wiluna greenstone belt	Kurnalpi terrain		Teutonic Bore volcanic complex		Bentley	2700	2680	2690	Age of seds not well constrained. See Chen et al., 2015; Hollis et al., 2015	MS1	12	Massive Sulfide Lenses, ore body	Pyrite	Sulfide			3.01	0.16	0.04	0.2			SHRIMP-SI		Chen et al., 2015	﻿10.2113/econgeo.110.6.1411	2015
Yilgarn	﻿Norseman-Wiluna greenstone belt	Kurnalpi terrain		Teutonic Bore volcanic complex		Bentley	2700	2680	2690	Age of seds not well constrained. See Chen et al., 2015; Hollis et al., 2015	MS1	13	Massive Sulfide Lenses, ore body	Pyrite	Sulfide			3.04	0.16	-0.15	0.2			SHRIMP-SI		Chen et al., 2015	﻿10.2113/econgeo.110.6.1411	2015
Yilgarn	﻿Norseman-Wiluna greenstone belt	Kurnalpi terrain		Teutonic Bore volcanic complex		Bentley	2700	2680	2690	Age of seds not well constrained. See Chen et al., 2015; Hollis et al., 2015	MS1	14	Massive Sulfide Lenses, ore body	Pyrite	Sulfide			2.97	0.14	-0.28	0.16			SHRIMP-SI		Chen et al., 2015	﻿10.2113/econgeo.110.6.1411	2015
Yilgarn	﻿Norseman-Wiluna greenstone belt	Kurnalpi terrain		Teutonic Bore volcanic complex		Bentley	2700	2680	2690	Age of seds not well constrained. See Chen et al., 2015; Hollis et al., 2015	MS1	15	Massive Sulfide Lenses, ore body	Pyrite	Sulfide			3.72	0.08	-0.37	0.08			SHRIMP-SI		Chen et al., 2015	﻿10.2113/econgeo.110.6.1411	2015
Yilgarn	﻿Norseman-Wiluna greenstone belt	Kurnalpi terrain		Teutonic Bore volcanic complex		Bentley	2700	2680	2690	Age of seds not well constrained. See Chen et al., 2015; Hollis et al., 2015	MS1	16	Massive Sulfide Lenses, ore body	Pyrite	Sulfide			3.33	0.07	-0.08	0.09			SHRIMP-SI		Chen et al., 2015	﻿10.2113/econgeo.110.6.1411	2015
Yilgarn	﻿Norseman-Wiluna greenstone belt	Kurnalpi terrain		Teutonic Bore volcanic complex		Bentley	2700	2680	2690	Age of seds not well constrained. See Chen et al., 2015; Hollis et al., 2015	MS1	17	Massive Sulfide Lenses, ore body	Pyrite	Sulfide			0.82	0.07	-0.52	0.1			SHRIMP-SI		Chen et al., 2015	﻿10.2113/econgeo.110.6.1411	2015
Yilgarn	﻿Norseman-Wiluna greenstone belt	Kurnalpi terrain		Teutonic Bore volcanic complex		Bentley	2700	2680	2690	Age of seds not well constrained. See Chen et al., 2015; Hollis et al., 2015	MS1	18	Massive Sulfide Lenses, ore body	Pyrite	Sulfide			0.19	0.13	-0.44	0.17			SHRIMP-SI		Chen et al., 2015	﻿10.2113/econgeo.110.6.1411	2015
Yilgarn	﻿Norseman-Wiluna greenstone belt	Kurnalpi terrain		Teutonic Bore volcanic complex		Bentley	2700	2680	2690	Age of seds not well constrained. See Chen et al., 2015; Hollis et al., 2015	MS1	19	Massive Sulfide Lenses, ore body	Pyrite	Sulfide			1.29	0.09	-0.05	0.11			SHRIMP-SI		Chen et al., 2015	﻿10.2113/econgeo.110.6.1411	2015
Yilgarn	﻿Norseman-Wiluna greenstone belt	Kurnalpi terrain		Teutonic Bore volcanic complex		Bentley	2700	2680	2690	Age of seds not well constrained. See Chen et al., 2015; Hollis et al., 2015	MS1	20	Massive Sulfide Lenses, ore body	Pyrite	Sulfide			1.96	0.16	0.04	0.23			SHRIMP-SI		Chen et al., 2015	﻿10.2113/econgeo.110.6.1411	2015
Yilgarn	﻿Norseman-Wiluna greenstone belt	Kurnalpi terrain		Teutonic Bore volcanic complex		Bentley	2700	2680	2690	Age of seds not well constrained. See Chen et al., 2015; Hollis et al., 2015	MS1	21	Massive Sulfide Lenses, ore body	Pyrite	Sulfide			2.24	0.14	-0.52	0.18			SHRIMP-SI		Chen et al., 2015	﻿10.2113/econgeo.110.6.1411	2015
Yilgarn	﻿Norseman-Wiluna greenstone belt	Kurnalpi terrain		Teutonic Bore volcanic complex		Bentley	2700	2680	2690	Age of seds not well constrained. See Chen et al., 2015; Hollis et al., 2015	MS1	22	Massive Sulfide Lenses, ore body	Pyrite	Sulfide			2.82	0.17	-0.11	0.21			SHRIMP-SI		Chen et al., 2015	﻿10.2113/econgeo.110.6.1411	2015
Yilgarn	﻿Norseman-Wiluna greenstone belt	Kurnalpi terrain		Teutonic Bore volcanic complex		Bentley	2700	2680	2690	Age of seds not well constrained. See Chen et al., 2015; Hollis et al., 2015	MS1	23	Massive Sulfide Lenses, ore body	Pyrite	Sulfide			3.25	0.12	-0.03	0.2			SHRIMP-SI		Chen et al., 2015	﻿10.2113/econgeo.110.6.1411	2015
Yilgarn	﻿Norseman-Wiluna greenstone belt	Kurnalpi terrain		Teutonic Bore volcanic complex		Bentley	2700	2680	2690	Age of seds not well constrained. See Chen et al., 2015; Hollis et al., 2015	MS1	24	Massive Sulfide Lenses, ore body	Pyrite	Sulfide			2.33	0.14	-0.56	0.18			SHRIMP-SI		Chen et al., 2015	﻿10.2113/econgeo.110.6.1411	2015
Yilgarn	﻿Norseman-Wiluna greenstone belt	Kurnalpi terrain		Teutonic Bore volcanic complex		Bentley	2700	2680	2690	Age of seds not well constrained. See Chen et al., 2015; Hollis et al., 2015	MS1	25	Massive Sulfide Lenses, ore body	Pyrite	Sulfide			2.55	0.11	0.1	0.17			SHRIMP-SI		Chen et al., 2015	﻿10.2113/econgeo.110.6.1411	2015
Yilgarn	﻿Norseman-Wiluna greenstone belt	Kurnalpi terrain		Teutonic Bore volcanic complex		Bentley	2700	2680	2690	Age of seds not well constrained. See Chen et al., 2015; Hollis et al., 2015	MS1	26	Massive Sulfide Lenses, ore body	Pyrite	Sulfide			1.28	0.16	-0.07	0.21			SHRIMP-SI		Chen et al., 2015	﻿10.2113/econgeo.110.6.1411	2015
Yilgarn	﻿Norseman-Wiluna greenstone belt	Kurnalpi terrain		Teutonic Bore volcanic complex		Bentley	2700	2680	2690	Age of seds not well constrained. See Chen et al., 2015; Hollis et al., 2015	MS1	27	Massive Sulfide Lenses, ore body	Pyrite	Sulfide			3.19	0.13	-0.47	0.18			SHRIMP-SI		Chen et al., 2015	﻿10.2113/econgeo.110.6.1411	2015
Yilgarn	﻿Norseman-Wiluna greenstone belt	Kurnalpi terrain		Teutonic Bore volcanic complex		Bentley	2700	2680	2690	Age of seds not well constrained. See Chen et al., 2015; Hollis et al., 2015	MS1	28	Massive Sulfide Lenses, ore body	Pyrite	Sulfide			1.8	0.13	-0.07	0.14			SHRIMP-SI		Chen et al., 2015	﻿10.2113/econgeo.110.6.1411	2015
Yilgarn	﻿Norseman-Wiluna greenstone belt	Kurnalpi terrain		Teutonic Bore volcanic complex		Bentley	2700	2680	2690	Age of seds not well constrained. See Chen et al., 2015; Hollis et al., 2015	MS1	29	Massive Sulfide Lenses, ore body	Pyrite	Sulfide			3.16	0.1	-0.23	0.15			SHRIMP-SI		Chen et al., 2015	﻿10.2113/econgeo.110.6.1411	2015
Yilgarn	﻿Norseman-Wiluna greenstone belt	Kurnalpi terrain		Teutonic Bore volcanic complex		Bentley	2700	2680	2690	Age of seds not well constrained. See Chen et al., 2015; Hollis et al., 2015	MS1	30	Massive Sulfide Lenses, ore body	Pyrite	Sulfide			2.81	0.1	-0.06	0.2			SHRIMP-SI		Chen et al., 2015	﻿10.2113/econgeo.110.6.1411	2015
Yilgarn	﻿Norseman-Wiluna greenstone belt	Kurnalpi terrain		Teutonic Bore volcanic complex		Bentley	2700	2680	2690	Age of seds not well constrained. See Chen et al., 2015; Hollis et al., 2015	MS2	1	Massive Sulfide Lenses, ore body	Pyrite	Sulfide			2.61	0.04	-0.16	0.1			SHRIMP-SI		Chen et al., 2015	﻿10.2113/econgeo.110.6.1411	2015
Yilgarn	﻿Norseman-Wiluna greenstone belt	Kurnalpi terrain		Teutonic Bore volcanic complex		Bentley	2700	2680	2690	Age of seds not well constrained. See Chen et al., 2015; Hollis et al., 2015	MS2	2	Massive Sulfide Lenses, ore body	Pyrite	Sulfide			0.59	0.16	-0.08	0.2			SHRIMP-SI		Chen et al., 2015	﻿10.2113/econgeo.110.6.1411	2015
Yilgarn	﻿Norseman-Wiluna greenstone belt	Kurnalpi terrain		Teutonic Bore volcanic complex		Bentley	2700	2680	2690	Age of seds not well constrained. See Chen et al., 2015; Hollis et al., 2015	MS2	3	Massive Sulfide Lenses, ore body	Pyrite	Sulfide			2.44	0.1	-0.67	0.17			SHRIMP-SI		Chen et al., 2015	﻿10.2113/econgeo.110.6.1411	2015
Yilgarn	﻿Norseman-Wiluna greenstone belt	Kurnalpi terrain		Teutonic Bore volcanic complex		Bentley	2700	2680	2690	Age of seds not well constrained. See Chen et al., 2015; Hollis et al., 2015	MS2	4	Massive Sulfide Lenses, ore body	Pyrite	Sulfide			2.83	0.15	-0.32	0.18			SHRIMP-SI		Chen et al., 2015	﻿10.2113/econgeo.110.6.1411	2015
Yilgarn	﻿Norseman-Wiluna greenstone belt	Kurnalpi terrain		Teutonic Bore volcanic complex		Bentley	2700	2680	2690	Age of seds not well constrained. See Chen et al., 2015; Hollis et al., 2015	MS2	5	Massive Sulfide Lenses, ore body	Pyrite	Sulfide			3.25	0.13	-0.79	0.18			SHRIMP-SI		Chen et al., 2015	﻿10.2113/econgeo.110.6.1411	2015
Yilgarn	﻿Norseman-Wiluna greenstone belt	Kurnalpi terrain		Teutonic Bore volcanic complex		Bentley	2700	2680	2690	Age of seds not well constrained. See Chen et al., 2015; Hollis et al., 2015	MS2	6	Massive Sulfide Lenses, ore body	Pyrite	Sulfide			1.38	0.18	-0.48	0.22			SHRIMP-SI		Chen et al., 2015	﻿10.2113/econgeo.110.6.1411	2015
Yilgarn	﻿Norseman-Wiluna greenstone belt	Kurnalpi terrain		Teutonic Bore volcanic complex		Bentley	2700	2680	2690	Age of seds not well constrained. See Chen et al., 2015; Hollis et al., 2015	MS2	7	Massive Sulfide Lenses, ore body	Pyrite	Sulfide			5.64	0.08	-0.47	0.09			SHRIMP-SI		Chen et al., 2015	﻿10.2113/econgeo.110.6.1411	2015
Yilgarn	﻿Norseman-Wiluna greenstone belt	Kurnalpi terrain		Teutonic Bore volcanic complex		Bentley	2700	2680	2690	Age of seds not well constrained. See Chen et al., 2015; Hollis et al., 2015	MS2	8	Massive Sulfide Lenses, ore body	Pyrite	Sulfide			2.55	0.17	-0.53	0.21			SHRIMP-SI		Chen et al., 2015	﻿10.2113/econgeo.110.6.1411	2015
Yilgarn	﻿Norseman-Wiluna greenstone belt	Kurnalpi terrain		Teutonic Bore volcanic complex		Bentley	2700	2680	2690	Age of seds not well constrained. See Chen et al., 2015; Hollis et al., 2015	MS2	9	Massive Sulfide Lenses, ore body	Pyrite	Sulfide			0.34	0.12	-0.01	0.13			SHRIMP-SI		Chen et al., 2015	﻿10.2113/econgeo.110.6.1411	2015
Yilgarn	﻿Norseman-Wiluna greenstone belt	Kurnalpi terrain		Teutonic Bore volcanic complex		Bentley	2700	2680	2690	Age of seds not well constrained. See Chen et al., 2015; Hollis et al., 2015	MS2	10	Massive Sulfide Lenses, ore body	Pyrite	Sulfide			1.54	0.07	-0.29	0.1			SHRIMP-SI		Chen et al., 2015	﻿10.2113/econgeo.110.6.1411	2015
Yilgarn	﻿Norseman-Wiluna greenstone belt	Kurnalpi terrain		Teutonic Bore volcanic complex		Bentley	2700	2680	2690	Age of seds not well constrained. See Chen et al., 2015; Hollis et al., 2015	MS2	11	Massive Sulfide Lenses, ore body	Pyrite	Sulfide			2.15	0.14	0.13	0.18			SHRIMP-SI		Chen et al., 2015	﻿10.2113/econgeo.110.6.1411	2015
Yilgarn	﻿Norseman-Wiluna greenstone belt	Kurnalpi terrain		Teutonic Bore volcanic complex		Bentley	2700	2680	2690	Age of seds not well constrained. See Chen et al., 2015; Hollis et al., 2015	MS2	12	Massive Sulfide Lenses, ore body	Pyrite	Sulfide			0.67	0.14	-0.6	0.19			SHRIMP-SI		Chen et al., 2015	﻿10.2113/econgeo.110.6.1411	2015
Yilgarn	﻿Norseman-Wiluna greenstone belt	Kurnalpi terrain		Teutonic Bore volcanic complex		Bentley	2700	2680	2690	Age of seds not well constrained. See Chen et al., 2015; Hollis et al., 2015	MS2	13	Massive Sulfide Lenses, ore body	Pyrite	Sulfide			2.92	0.16	-0.61	0.19			SHRIMP-SI		Chen et al., 2015	﻿10.2113/econgeo.110.6.1411	2015
Yilgarn	﻿Norseman-Wiluna greenstone belt	Kurnalpi terrain		Teutonic Bore volcanic complex		Bentley	2700	2680	2690	Age of seds not well constrained. See Chen et al., 2015; Hollis et al., 2015	MS2	14	Massive Sulfide Lenses, ore body	Pyrite	Sulfide			1.64	0.09	-0.41	0.12			SHRIMP-SI		Chen et al., 2015	﻿10.2113/econgeo.110.6.1411	2015
Yilgarn	﻿Norseman-Wiluna greenstone belt	Kurnalpi terrain		Teutonic Bore volcanic complex		Bentley	2700	2680	2690	Age of seds not well constrained. See Chen et al., 2015; Hollis et al., 2015	MS2	15	Massive Sulfide Lenses, ore body	Pyrite	Sulfide			1.58	0.02	-0.22	0.08			SHRIMP-SI		Chen et al., 2015	﻿10.2113/econgeo.110.6.1411	2015
Yilgarn	﻿Norseman-Wiluna greenstone belt	Kurnalpi terrain		Teutonic Bore volcanic complex		Bentley	2700	2680	2690	Age of seds not well constrained. See Chen et al., 2015; Hollis et al., 2015	MS2	16	Massive Sulfide Lenses, ore body	Pyrite	Sulfide			2.67	0.08	-0.22	0.15			SHRIMP-SI		Chen et al., 2015	﻿10.2113/econgeo.110.6.1411	2015
Yilgarn	﻿Norseman-Wiluna greenstone belt	Kurnalpi terrain		Teutonic Bore volcanic complex		Bentley	2700	2680	2690	Age of seds not well constrained. See Chen et al., 2015; Hollis et al., 2015	MS2	17	Massive Sulfide Lenses, ore body	Pyrite	Sulfide			1.81	0.07	-0.22	0.13			SHRIMP-SI		Chen et al., 2015	﻿10.2113/econgeo.110.6.1411	2015
Yilgarn	﻿Norseman-Wiluna greenstone belt	Kurnalpi terrain		Teutonic Bore volcanic complex		Bentley	2700	2680	2690	Age of seds not well constrained. See Chen et al., 2015; Hollis et al., 2015	MS2	18	Massive Sulfide Lenses, ore body	Pyrite	Sulfide			1.21	0.14	-0.53	0.18			SHRIMP-SI		Chen et al., 2015	﻿10.2113/econgeo.110.6.1411	2015
Yilgarn	﻿Norseman-Wiluna greenstone belt	Kurnalpi terrain		Teutonic Bore volcanic complex		Bentley	2700	2680	2690	Age of seds not well constrained. See Chen et al., 2015; Hollis et al., 2015	MS2	19	Massive Sulfide Lenses, ore body	Pyrite	Sulfide			4.61	0.12	-0.46	0.23			SHRIMP-SI		Chen et al., 2015	﻿10.2113/econgeo.110.6.1411	2015
Yilgarn	﻿Norseman-Wiluna greenstone belt	Kurnalpi terrain		Teutonic Bore volcanic complex		Bentley	2700	2680	2690	Age of seds not well constrained. See Chen et al., 2015; Hollis et al., 2015	MS2	20	Massive Sulfide Lenses, ore body	Pyrite	Sulfide			1.55	0.08	-0.29	0.23			SHRIMP-SI		Chen et al., 2015	﻿10.2113/econgeo.110.6.1411	2015
Yilgarn	﻿Norseman-Wiluna greenstone belt	Kurnalpi terrain		Teutonic Bore volcanic complex		Bentley	2700	2680	2690	Age of seds not well constrained. See Chen et al., 2015; Hollis et al., 2015	MS2	21	Massive Sulfide Lenses, ore body	Pyrite	Sulfide			2.87	0.11	-0.21	0.13			SHRIMP-SI		Chen et al., 2015	﻿10.2113/econgeo.110.6.1411	2015
Yilgarn	﻿Norseman-Wiluna greenstone belt	Kurnalpi terrain		Teutonic Bore volcanic complex		Bentley	2700	2680	2690	Age of seds not well constrained. See Chen et al., 2015; Hollis et al., 2015	MS2	22	Massive Sulfide Lenses, ore body	Pyrite	Sulfide			2.3	0.12	-0.28	0.18			SHRIMP-SI		Chen et al., 2015	﻿10.2113/econgeo.110.6.1411	2015
Yilgarn	﻿Norseman-Wiluna greenstone belt	Kurnalpi terrain		Teutonic Bore volcanic complex		Bentley	2700	2680	2690	Age of seds not well constrained. See Chen et al., 2015; Hollis et al., 2015	MS2	23	Massive Sulfide Lenses, ore body	Pyrite	Sulfide			0.53	0.1	-0.31	0.13			SHRIMP-SI		Chen et al., 2015	﻿10.2113/econgeo.110.6.1411	2015
Yilgarn	﻿Norseman-Wiluna greenstone belt	Kurnalpi terrain		Teutonic Bore volcanic complex		Bentley	2700	2680	2690	Age of seds not well constrained. See Chen et al., 2015; Hollis et al., 2015	MS2	24	Massive Sulfide Lenses, ore body	Pyrite	Sulfide			3.8	0.2	-0.48	0.25			SHRIMP-SI		Chen et al., 2015	﻿10.2113/econgeo.110.6.1411	2015
Yilgarn	﻿Norseman-Wiluna greenstone belt	Kurnalpi terrain		Teutonic Bore volcanic complex		Bentley	2700	2680	2690	Age of seds not well constrained. See Chen et al., 2015; Hollis et al., 2015	ST1	3	Stringer Veins	Pyrite	Sulfide			3.12	0.15	-0.38	0.17			SHRIMP-SI		Chen et al., 2015	﻿10.2113/econgeo.110.6.1411	2015
Yilgarn	﻿Norseman-Wiluna greenstone belt	Kurnalpi terrain		Teutonic Bore volcanic complex		Bentley	2700	2680	2690	Age of seds not well constrained. See Chen et al., 2015; Hollis et al., 2015	ST1	4	Stringer Veins	Pyrite	Sulfide			3.1	0.13	-0.16	0.15			SHRIMP-SI		Chen et al., 2015	﻿10.2113/econgeo.110.6.1411	2015
Yilgarn	﻿Norseman-Wiluna greenstone belt	Kurnalpi terrain		Teutonic Bore volcanic complex		Bentley	2700	2680	2690	Age of seds not well constrained. See Chen et al., 2015; Hollis et al., 2015	ST1	5	Stringer Veins	Pyrite	Sulfide			2.84	0.15	0.24	0.22			SHRIMP-SI		Chen et al., 2015	﻿10.2113/econgeo.110.6.1411	2015
Yilgarn	﻿Norseman-Wiluna greenstone belt	Kurnalpi terrain		Teutonic Bore volcanic complex		Bentley	2700	2680	2690	Age of seds not well constrained. See Chen et al., 2015; Hollis et al., 2015	ST1	6	Stringer Veins	Pyrite	Sulfide			-4.09	0.11	-0.57	0.15			SHRIMP-SI		Chen et al., 2015	﻿10.2113/econgeo.110.6.1411	2015
Yilgarn	﻿Norseman-Wiluna greenstone belt	Kurnalpi terrain		Teutonic Bore volcanic complex		Bentley	2700	2680	2690	Age of seds not well constrained. See Chen et al., 2015; Hollis et al., 2015	ST1	7	Stringer Veins	Pyrite	Sulfide			2.86	0.16	0.1	0.2			SHRIMP-SI		Chen et al., 2015	﻿10.2113/econgeo.110.6.1411	2015
Yilgarn	﻿Norseman-Wiluna greenstone belt	Kurnalpi terrain		Teutonic Bore volcanic complex		Bentley	2700	2680	2690	Age of seds not well constrained. See Chen et al., 2015; Hollis et al., 2015	ST1	8	Stringer Veins	Pyrite	Sulfide			1.94	0.14	0.34	0.18			SHRIMP-SI		Chen et al., 2015	﻿10.2113/econgeo.110.6.1411	2015
Yilgarn	﻿Norseman-Wiluna greenstone belt	Kurnalpi terrain		Teutonic Bore volcanic complex		Bentley	2700	2680	2690	Age of seds not well constrained. See Chen et al., 2015; Hollis et al., 2015	ST1	9	Stringer Veins	Pyrite	Sulfide			2.77	0.16	-0.35	0.17			SHRIMP-SI		Chen et al., 2015	﻿10.2113/econgeo.110.6.1411	2015
Yilgarn	﻿Norseman-Wiluna greenstone belt	Kurnalpi terrain		Teutonic Bore volcanic complex		Bentley	2700	2680	2690	Age of seds not well constrained. See Chen et al., 2015; Hollis et al., 2015	ST1	10	Stringer Veins	Pyrite	Sulfide			1.44	0.12	-0.2	0.19			SHRIMP-SI		Chen et al., 2015	﻿10.2113/econgeo.110.6.1411	2015
Yilgarn	﻿Norseman-Wiluna greenstone belt	Kurnalpi terrain		Teutonic Bore volcanic complex		Bentley	2700	2680	2690	Age of seds not well constrained. See Chen et al., 2015; Hollis et al., 2015	ST1	11	Stringer Veins	Pyrite	Sulfide			2.42	0.13	0.31	0.16			SHRIMP-SI		Chen et al., 2015	﻿10.2113/econgeo.110.6.1411	2015
Yilgarn	﻿Norseman-Wiluna greenstone belt	Kurnalpi terrain		Teutonic Bore volcanic complex		Bentley	2700	2680	2690	Age of seds not well constrained. See Chen et al., 2015; Hollis et al., 2015	ST1	12	Stringer Veins	Pyrite	Sulfide			3.51	0.15	-0.16	0.19			SHRIMP-SI		Chen et al., 2015	﻿10.2113/econgeo.110.6.1411	2015
Yilgarn	﻿Norseman-Wiluna greenstone belt	Kurnalpi terrain		Teutonic Bore volcanic complex		Bentley	2700	2680	2690	Age of seds not well constrained. See Chen et al., 2015; Hollis et al., 2015	ST1	13	Stringer Veins	Pyrite	Sulfide			2.55	0.14	-0.62	0.18			SHRIMP-SI		Chen et al., 2015	﻿10.2113/econgeo.110.6.1411	2015
Yilgarn	﻿Norseman-Wiluna greenstone belt	Kurnalpi terrain		Teutonic Bore volcanic complex		Bentley	2700	2680	2690	Age of seds not well constrained. See Chen et al., 2015; Hollis et al., 2015	ST1	14	Stringer Veins	Pyrite	Sulfide			2.77	0.12	-0.04	0.17			SHRIMP-SI		Chen et al., 2015	﻿10.2113/econgeo.110.6.1411	2015
Yilgarn	﻿Norseman-Wiluna greenstone belt	Kurnalpi terrain		Teutonic Bore volcanic complex		Bentley	2700	2680	2690	Age of seds not well constrained. See Chen et al., 2015; Hollis et al., 2015	ST1	15	Stringer Veins	Pyrite	Sulfide			1.76	0.17	-0.59	0.19			SHRIMP-SI		Chen et al., 2015	﻿10.2113/econgeo.110.6.1411	2015
Yilgarn	﻿Norseman-Wiluna greenstone belt	Kurnalpi terrain		Teutonic Bore volcanic complex		Bentley	2700	2680	2690	Age of seds not well constrained. See Chen et al., 2015; Hollis et al., 2015	ST1	16	Stringer Veins	Pyrite	Sulfide			1.85	0.18	-0.77	0.23			SHRIMP-SI		Chen et al., 2015	﻿10.2113/econgeo.110.6.1411	2015
Yilgarn	﻿Norseman-Wiluna greenstone belt	Kurnalpi terrain		Teutonic Bore volcanic complex		Bentley	2700	2680	2690	Age of seds not well constrained. See Chen et al., 2015; Hollis et al., 2015	ST1	17	Stringer Veins	Pyrite	Sulfide			2.39	0.1	-0.35	0.12			SHRIMP-SI		Chen et al., 2015	﻿10.2113/econgeo.110.6.1411	2015
Yilgarn	﻿Norseman-Wiluna greenstone belt	Kurnalpi terrain		Teutonic Bore volcanic complex		Bentley	2700	2680	2690	Age of seds not well constrained. See Chen et al., 2015; Hollis et al., 2015	ST1	18	Stringer Veins	Pyrite	Sulfide			2.32	0.11	-0.17	0.13			SHRIMP-SI		Chen et al., 2015	﻿10.2113/econgeo.110.6.1411	2015
Yilgarn	﻿Norseman-Wiluna greenstone belt	Kurnalpi terrain		Teutonic Bore volcanic complex		Bentley	2700	2680	2690	Age of seds not well constrained. See Chen et al., 2015; Hollis et al., 2015	ST1	19	Stringer Veins	Pyrite	Sulfide			1.76	0.14	-0.26	0.17			SHRIMP-SI		Chen et al., 2015	﻿10.2113/econgeo.110.6.1411	2015
Yilgarn	﻿Norseman-Wiluna greenstone belt	Kurnalpi terrain		Teutonic Bore volcanic complex		Bentley	2700	2680	2690	Age of seds not well constrained. See Chen et al., 2015; Hollis et al., 2015	ST1	20	Stringer Veins	Pyrite	Sulfide			2.1	0.14	-0.28	0.23			SHRIMP-SI		Chen et al., 2015	﻿10.2113/econgeo.110.6.1411	2015
Yilgarn	﻿Norseman-Wiluna greenstone belt	Kurnalpi terrain		Teutonic Bore volcanic complex		Bentley	2700	2680	2690	Age of seds not well constrained. See Chen et al., 2015; Hollis et al., 2015	ST1	21	Stringer Veins	Pyrite	Sulfide			1.34	0.13	-0.26	0.15			SHRIMP-SI		Chen et al., 2015	﻿10.2113/econgeo.110.6.1411	2015
Yilgarn	﻿Norseman-Wiluna greenstone belt	Kurnalpi terrain		Teutonic Bore volcanic complex		Bentley	2700	2680	2690	Age of seds not well constrained. See Chen et al., 2015; Hollis et al., 2015	ST1	22	Stringer Veins	Pyrite	Sulfide			1.6	0.12	-0.23	0.14			SHRIMP-SI		Chen et al., 2015	﻿10.2113/econgeo.110.6.1411	2015
Yilgarn	﻿Norseman-Wiluna greenstone belt	Kurnalpi terrain		Teutonic Bore volcanic complex		Bentley	2700	2680	2690	Age of seds not well constrained. See Chen et al., 2015; Hollis et al., 2015	ST2	1	Stringer Veins	Pyrite	Sulfide			0.7	0.18	-0.4	0.25			SHRIMP-SI		Chen et al., 2015	﻿10.2113/econgeo.110.6.1411	2015
Yilgarn	﻿Norseman-Wiluna greenstone belt	Kurnalpi terrain		Teutonic Bore volcanic complex		Bentley	2700	2680	2690	Age of seds not well constrained. See Chen et al., 2015; Hollis et al., 2015	ST2	2	Stringer Veins	Pyrite	Sulfide			0.31	0.16	-0.52	0.19			SHRIMP-SI		Chen et al., 2015	﻿10.2113/econgeo.110.6.1411	2015
Yilgarn	﻿Norseman-Wiluna greenstone belt	Kurnalpi terrain		Teutonic Bore volcanic complex		Bentley	2700	2680	2690	Age of seds not well constrained. See Chen et al., 2015; Hollis et al., 2015	ST2	3	Stringer Veins	Pyrite	Sulfide			1.32	0.15	-0.07	0.25			SHRIMP-SI		Chen et al., 2015	﻿10.2113/econgeo.110.6.1411	2015
Yilgarn	﻿Norseman-Wiluna greenstone belt	Kurnalpi terrain		Teutonic Bore volcanic complex		Bentley	2700	2680	2690	Age of seds not well constrained. See Chen et al., 2015; Hollis et al., 2015	ST2	4	Stringer Veins	Pyrite	Sulfide			0.98	0.1	-0.38	0.12			SHRIMP-SI		Chen et al., 2015	﻿10.2113/econgeo.110.6.1411	2015
Yilgarn	﻿Norseman-Wiluna greenstone belt	Kurnalpi terrain		Teutonic Bore volcanic complex		Bentley	2700	2680	2690	Age of seds not well constrained. See Chen et al., 2015; Hollis et al., 2015	ST2	5	Stringer Veins	Pyrite	Sulfide			1.65	0.11	-0.68	0.18			SHRIMP-SI		Chen et al., 2015	﻿10.2113/econgeo.110.6.1411	2015
Yilgarn	﻿Norseman-Wiluna greenstone belt	Kurnalpi terrain		Teutonic Bore volcanic complex		Bentley	2700	2680	2690	Age of seds not well constrained. See Chen et al., 2015; Hollis et al., 2015	ST2	6	Stringer Veins	Pyrite	Sulfide			0.34	0.14	-0.58	0.16			SHRIMP-SI		Chen et al., 2015	﻿10.2113/econgeo.110.6.1411	2015
Yilgarn	﻿Norseman-Wiluna greenstone belt	Kurnalpi terrain		Teutonic Bore volcanic complex		Bentley	2700	2680	2690	Age of seds not well constrained. See Chen et al., 2015; Hollis et al., 2015	ST2	7	Stringer Veins	Pyrite	Sulfide			1.32	0.15	-0.36	0.21			SHRIMP-SI		Chen et al., 2015	﻿10.2113/econgeo.110.6.1411	2015
Yilgarn	﻿Norseman-Wiluna greenstone belt	Kurnalpi terrain		Teutonic Bore volcanic complex		Bentley	2700	2680	2690	Age of seds not well constrained. See Chen et al., 2015; Hollis et al., 2015	ST2	8	Stringer Veins	Pyrite	Sulfide			-0.36	0.13	-0.38	0.17			SHRIMP-SI		Chen et al., 2015	﻿10.2113/econgeo.110.6.1411	2015
Yilgarn	﻿Norseman-Wiluna greenstone belt	Kurnalpi terrain		Teutonic Bore volcanic complex		Bentley	2700	2680	2690	Age of seds not well constrained. See Chen et al., 2015; Hollis et al., 2015	ST2	9	Stringer Veins	Pyrite	Sulfide			1.47	0.14	-0.72	0.2			SHRIMP-SI		Chen et al., 2015	﻿10.2113/econgeo.110.6.1411	2015
Yilgarn	﻿Norseman-Wiluna greenstone belt	Kurnalpi terrain		Teutonic Bore volcanic complex		Bentley	2700	2680	2690	Age of seds not well constrained. See Chen et al., 2015; Hollis et al., 2015	ST2	10	Stringer Veins	Pyrite	Sulfide			-0.18	0.14	-0.27	0.17			SHRIMP-SI		Chen et al., 2015	﻿10.2113/econgeo.110.6.1411	2015
Yilgarn	﻿Norseman-Wiluna greenstone belt	Kurnalpi terrain		Teutonic Bore volcanic complex		Bentley	2700	2680	2690	Age of seds not well constrained. See Chen et al., 2015; Hollis et al., 2015	ST2	11	Stringer Veins	Pyrite	Sulfide			1.57	0.07	-0.8	0.12			SHRIMP-SI		Chen et al., 2015	﻿10.2113/econgeo.110.6.1411	2015
Yilgarn	﻿Norseman-Wiluna greenstone belt	Kurnalpi terrain		Teutonic Bore volcanic complex		Bentley	2700	2680	2690	Age of seds not well constrained. See Chen et al., 2015; Hollis et al., 2015	ST2	12	Stringer Veins	Pyrite	Sulfide			1.07	0.17	-0.45	0.26			SHRIMP-SI		Chen et al., 2015	﻿10.2113/econgeo.110.6.1411	2015
Yilgarn	﻿Norseman-Wiluna greenstone belt	Kurnalpi terrain		Teutonic Bore volcanic complex		Bentley	2700	2680	2690	Age of seds not well constrained. See Chen et al., 2015; Hollis et al., 2015	ST3	1	Stringer Veins	Pyrite	Sulfide			2.62	0.17	-0.61	0.23			SHRIMP-SI		Chen et al., 2015	﻿10.2113/econgeo.110.6.1411	2015
Yilgarn	﻿Norseman-Wiluna greenstone belt	Kurnalpi terrain		Teutonic Bore volcanic complex		Bentley	2700	2680	2690	Age of seds not well constrained. See Chen et al., 2015; Hollis et al., 2015	ST3	2	Stringer Veins	Pyrite	Sulfide			0.33	0.17	-0.27	0.19			SHRIMP-SI		Chen et al., 2015	﻿10.2113/econgeo.110.6.1411	2015
Yilgarn	﻿Norseman-Wiluna greenstone belt	Kurnalpi terrain		Teutonic Bore volcanic complex		Bentley	2700	2680	2690	Age of seds not well constrained. See Chen et al., 2015; Hollis et al., 2015	ST3	3	Stringer Veins	Pyrite	Sulfide			3.04	0.15	-0.08	0.17			SHRIMP-SI		Chen et al., 2015	﻿10.2113/econgeo.110.6.1411	2015
Yilgarn	﻿Norseman-Wiluna greenstone belt	Kurnalpi terrain		Teutonic Bore volcanic complex		Bentley	2700	2680	2690	Age of seds not well constrained. See Chen et al., 2015; Hollis et al., 2015	ST3	4	Stringer Veins	Pyrite	Sulfide			1.41	0.1	-0.07	0.18			SHRIMP-SI		Chen et al., 2015	﻿10.2113/econgeo.110.6.1411	2015
Yilgarn	﻿Norseman-Wiluna greenstone belt	Kurnalpi terrain		Teutonic Bore volcanic complex		Bentley	2700	2680	2690	Age of seds not well constrained. See Chen et al., 2015; Hollis et al., 2015	ST3	5	Stringer Veins	Pyrite	Sulfide			-0.15	0.06	-0.43	0.11			SHRIMP-SI		Chen et al., 2015	﻿10.2113/econgeo.110.6.1411	2015
Yilgarn	﻿Norseman-Wiluna greenstone belt	Kurnalpi terrain		Teutonic Bore volcanic complex		Bentley	2700	2680	2690	Age of seds not well constrained. See Chen et al., 2015; Hollis et al., 2015	ST3	6	Stringer Veins	Pyrite	Sulfide			2.57	0.07	-0.15	0.09			SHRIMP-SI		Chen et al., 2015	﻿10.2113/econgeo.110.6.1411	2015
Yilgarn	﻿Norseman-Wiluna greenstone belt	Kurnalpi terrain		Teutonic Bore volcanic complex		Bentley	2700	2680	2690	Age of seds not well constrained. See Chen et al., 2015; Hollis et al., 2015	ST3	7	Stringer Veins	Pyrite	Sulfide			1.08	0.13	-0.3	0.17			SHRIMP-SI		Chen et al., 2015	﻿10.2113/econgeo.110.6.1411	2015
Yilgarn	﻿Norseman-Wiluna greenstone belt	Kurnalpi terrain		Teutonic Bore volcanic complex		Bentley	2700	2680	2690	Age of seds not well constrained. See Chen et al., 2015; Hollis et al., 2015	ST3	8	Stringer Veins	Pyrite	Sulfide			-0.19	0.13	-0.23	0.14			SHRIMP-SI		Chen et al., 2015	﻿10.2113/econgeo.110.6.1411	2015
Yilgarn	﻿Norseman-Wiluna greenstone belt	Kurnalpi terrain		Teutonic Bore volcanic complex		Bentley	2700	2680	2690	Age of seds not well constrained. See Chen et al., 2015; Hollis et al., 2015	ST3	9	Stringer Veins	Pyrite	Sulfide			1.24	0.16	-0.54	0.19			SHRIMP-SI		Chen et al., 2015	﻿10.2113/econgeo.110.6.1411	2015
Yilgarn	﻿Norseman-Wiluna greenstone belt	Kurnalpi terrain		Teutonic Bore volcanic complex		Bentley	2700	2680	2690	Age of seds not well constrained. See Chen et al., 2015; Hollis et al., 2015	ST3	10	Stringer Veins	Pyrite	Sulfide			1.8	0.12	-0.27	0.17			SHRIMP-SI		Chen et al., 2015	﻿10.2113/econgeo.110.6.1411	2015
Yilgarn	﻿Norseman-Wiluna greenstone belt	Kurnalpi terrain		Teutonic Bore volcanic complex		Bentley	2700	2680	2690	Age of seds not well constrained. See Chen et al., 2015; Hollis et al., 2015	ST3	11	Stringer Veins	Pyrite	Sulfide			1.38	0.11	-0.55	0.17			SHRIMP-SI		Chen et al., 2015	﻿10.2113/econgeo.110.6.1411	2015
Yilgarn	﻿Norseman-Wiluna greenstone belt	Kurnalpi terrain		Teutonic Bore volcanic complex		Bentley	2700	2680	2690	Age of seds not well constrained. See Chen et al., 2015; Hollis et al., 2015	ST3	12	Stringer Veins	Pyrite	Sulfide			2.25	0.19	-0.44	0.2			SHRIMP-SI		Chen et al., 2015	﻿10.2113/econgeo.110.6.1411	2015
Yilgarn	﻿Norseman-Wiluna greenstone belt	Kurnalpi terrain		Teutonic Bore volcanic complex		Bentley	2700	2680	2690	Age of seds not well constrained. See Chen et al., 2015; Hollis et al., 2015	BS2	1	Black Shale	Pyrite	Sulfide			6.86	0.13	1.04	0.14			SHRIMP-SI		Chen et al., 2015	﻿10.2113/econgeo.110.6.1411	2015
Yilgarn	﻿Norseman-Wiluna greenstone belt	Kurnalpi terrain		Teutonic Bore volcanic complex		Bentley	2700	2680	2690	Age of seds not well constrained. See Chen et al., 2015; Hollis et al., 2015	BS2	2	Black Shale	Pyrite	Sulfide			4.99	0.11	2.32	0.14			SHRIMP-SI		Chen et al., 2015	﻿10.2113/econgeo.110.6.1411	2015
Yilgarn	﻿Norseman-Wiluna greenstone belt	Kurnalpi terrain		Teutonic Bore volcanic complex		Bentley	2700	2680	2690	Age of seds not well constrained. See Chen et al., 2015; Hollis et al., 2015	BS2	3	Black Shale	Pyrite	Sulfide			4.29	0.13	4.13	0.18			SHRIMP-SI		Chen et al., 2015	﻿10.2113/econgeo.110.6.1411	2015
Yilgarn	﻿Norseman-Wiluna greenstone belt	Kurnalpi terrain		Teutonic Bore volcanic complex		Bentley	2700	2680	2690	Age of seds not well constrained. See Chen et al., 2015; Hollis et al., 2015	BS2	4	Black Shale	Pyrite	Sulfide			0.88	0.17	2.14	0.25			SHRIMP-SI		Chen et al., 2015	﻿10.2113/econgeo.110.6.1411	2015
Yilgarn	﻿Norseman-Wiluna greenstone belt	Kurnalpi terrain		Teutonic Bore volcanic complex		Bentley	2700	2680	2690	Age of seds not well constrained. See Chen et al., 2015; Hollis et al., 2015	BS2	5	Black Shale	Pyrite	Sulfide			3.11	0.13	2.3	0.16			SHRIMP-SI		Chen et al., 2015	﻿10.2113/econgeo.110.6.1411	2015
Yilgarn	﻿Norseman-Wiluna greenstone belt	Kurnalpi terrain		Teutonic Bore volcanic complex		Bentley	2700	2680	2690	Age of seds not well constrained. See Chen et al., 2015; Hollis et al., 2015	BS2	6	Black Shale	Pyrite	Sulfide			1.96	0.14	2.88	0.19			SHRIMP-SI		Chen et al., 2015	﻿10.2113/econgeo.110.6.1411	2015
Yilgarn	﻿Norseman-Wiluna greenstone belt	Kurnalpi terrain		Teutonic Bore volcanic complex		Bentley	2700	2680	2690	Age of seds not well constrained. See Chen et al., 2015; Hollis et al., 2015	BS2	7	Black Shale	Pyrite	Sulfide			2.49	0.13	1.76	0.15			SHRIMP-SI		Chen et al., 2015	﻿10.2113/econgeo.110.6.1411	2015
Yilgarn	﻿Norseman-Wiluna greenstone belt	Kurnalpi terrain		Teutonic Bore volcanic complex		Bentley	2700	2680	2690	Age of seds not well constrained. See Chen et al., 2015; Hollis et al., 2015	BS2	9	Black Shale	Pyrite	Sulfide			4.97	0.13	1.72	0.18			SHRIMP-SI		Chen et al., 2015	﻿10.2113/econgeo.110.6.1411	2015
Yilgarn	﻿Norseman-Wiluna greenstone belt	Kurnalpi terrain		Teutonic Bore volcanic complex		Bentley	2700	2680	2690	Age of seds not well constrained. See Chen et al., 2015; Hollis et al., 2015	BS2	10	Black Shale	Pyrite	Sulfide			4.21	0.14	1.15	0.16			SHRIMP-SI		Chen et al., 2015	﻿10.2113/econgeo.110.6.1411	2015
Yilgarn	﻿Norseman-Wiluna greenstone belt	Kurnalpi terrain		Teutonic Bore volcanic complex		Bentley	2700	2680	2690	Age of seds not well constrained. See Chen et al., 2015; Hollis et al., 2015	BS2	11	Black Shale	Pyrite	Sulfide			4.56	0.14	2.55	0.18			SHRIMP-SI		Chen et al., 2015	﻿10.2113/econgeo.110.6.1411	2015
Yilgarn	﻿Norseman-Wiluna greenstone belt	Kurnalpi terrain		Teutonic Bore volcanic complex		Bentley	2700	2680	2690	Age of seds not well constrained. See Chen et al., 2015; Hollis et al., 2015	BS2	12	Black Shale	Pyrite	Sulfide			6.64	0.19	1.34	0.23			SHRIMP-SI		Chen et al., 2015	﻿10.2113/econgeo.110.6.1411	2015
Yilgarn	﻿Norseman-Wiluna greenstone belt	Kurnalpi terrain		Teutonic Bore volcanic complex		Bentley	2700	2680	2690	Age of seds not well constrained. See Chen et al., 2015; Hollis et al., 2015	BS3	1	Black Shale	Pyrite	Sulfide			1.7	0.1	1.57	0.14			SHRIMP-SI		Chen et al., 2015	﻿10.2113/econgeo.110.6.1411	2015
Yilgarn	﻿Norseman-Wiluna greenstone belt	Kurnalpi terrain		Teutonic Bore volcanic complex		Bentley	2700	2680	2690	Age of seds not well constrained. See Chen et al., 2015; Hollis et al., 2015	BS3	2	Black Shale	Pyrite	Sulfide			3.42	0.09	1.11	0.12			SHRIMP-SI		Chen et al., 2015	﻿10.2113/econgeo.110.6.1411	2015
Yilgarn	﻿Norseman-Wiluna greenstone belt	Kurnalpi terrain		Teutonic Bore volcanic complex		Bentley	2700	2680	2690	Age of seds not well constrained. See Chen et al., 2015; Hollis et al., 2015	BS3	3	Black Shale	Pyrite	Sulfide			7.44	0.14	6.2	0.18			SHRIMP-SI		Chen et al., 2015	﻿10.2113/econgeo.110.6.1411	2015
Yilgarn	﻿Norseman-Wiluna greenstone belt	Kurnalpi terrain		Teutonic Bore volcanic complex		Bentley	2700	2680	2690	Age of seds not well constrained. See Chen et al., 2015; Hollis et al., 2015	BS3	4	Black Shale	Pyrite	Sulfide			4.16	0.08	1.29	0.14			SHRIMP-SI		Chen et al., 2015	﻿10.2113/econgeo.110.6.1411	2015
Yilgarn	﻿Norseman-Wiluna greenstone belt	Kurnalpi terrain		Teutonic Bore volcanic complex		Bentley	2700	2680	2690	Age of seds not well constrained. See Chen et al., 2015; Hollis et al., 2015	BS3	5	Black Shale	Pyrite	Sulfide			14.67	0.22	0.95	0.24			SHRIMP-SI		Chen et al., 2015	﻿10.2113/econgeo.110.6.1411	2015
Yilgarn	﻿Norseman-Wiluna greenstone belt	Kurnalpi terrain		Teutonic Bore volcanic complex		Bentley	2700	2680	2690	Age of seds not well constrained. See Chen et al., 2015; Hollis et al., 2015	BS3	6	Black Shale	Pyrite	Sulfide			11.71	0.1	2.54	0.13			SHRIMP-SI		Chen et al., 2015	﻿10.2113/econgeo.110.6.1411	2015
Yilgarn	﻿Norseman-Wiluna greenstone belt	Kurnalpi terrain		Teutonic Bore volcanic complex		Bentley	2700	2680	2690	Age of seds not well constrained. See Chen et al., 2015; Hollis et al., 2015	BS3	7	Black Shale	Pyrite	Sulfide			14.47	0.14	4.71	0.17			SHRIMP-SI		Chen et al., 2015	﻿10.2113/econgeo.110.6.1411	2015
Yilgarn	﻿Norseman-Wiluna greenstone belt	Kurnalpi terrain		Teutonic Bore volcanic complex		Bentley	2700	2680	2690	Age of seds not well constrained. See Chen et al., 2015; Hollis et al., 2015	BS3	8	Black Shale	Pyrite	Sulfide			8.92	0.13	1.04	0.15			SHRIMP-SI		Chen et al., 2015	﻿10.2113/econgeo.110.6.1411	2015
Yilgarn	﻿Norseman-Wiluna greenstone belt	Kurnalpi terrain		Teutonic Bore volcanic complex		Bentley	2700	2680	2690	Age of seds not well constrained. See Chen et al., 2015; Hollis et al., 2015	BS3	9	Black Shale	Pyrite	Sulfide			14.86	0.13	-1.62	0.14			SHRIMP-SI		Chen et al., 2015	﻿10.2113/econgeo.110.6.1411	2015
Yilgarn	﻿Norseman-Wiluna greenstone belt	Kurnalpi terrain		Teutonic Bore volcanic complex		Bentley	2700	2680	2690	Age of seds not well constrained. See Chen et al., 2015; Hollis et al., 2015	BS3	10	Black Shale	Pyrite	Sulfide			12.79	0.2	1.62	0.25			SHRIMP-SI		Chen et al., 2015	﻿10.2113/econgeo.110.6.1411	2015
Yilgarn	﻿Norseman-Wiluna greenstone belt	Kurnalpi terrain		Teutonic Bore volcanic complex		Bentley	2700	2680	2690	Age of seds not well constrained. See Chen et al., 2015; Hollis et al., 2015	BS3	11	Black Shale	Pyrite	Sulfide			14.26	0.23	1.05	0.28			SHRIMP-SI		Chen et al., 2015	﻿10.2113/econgeo.110.6.1411	2015
Yilgarn	﻿Norseman-Wiluna greenstone belt	Kurnalpi terrain		Teutonic Bore volcanic complex		Bentley	2700	2680	2690	Age of seds not well constrained. See Chen et al., 2015; Hollis et al., 2015	BS3	12	Black Shale	Pyrite	Sulfide			12.46	0.1	1.47	0.12			SHRIMP-SI		Chen et al., 2015	﻿10.2113/econgeo.110.6.1411	2015
Yilgarn	﻿Norseman-Wiluna greenstone belt	Kurnalpi terrain		Teutonic Bore volcanic complex		Bentley	2700	2680	2690	Age of seds not well constrained. See Chen et al., 2015; Hollis et al., 2015	BS3	13	Black Shale	Pyrite	Sulfide			12.94	0.07	0.29	0.15			SHRIMP-SI		Chen et al., 2015	﻿10.2113/econgeo.110.6.1411	2015
Yilgarn	﻿Norseman-Wiluna greenstone belt	Kurnalpi terrain		Teutonic Bore volcanic complex		Bentley	2700	2680	2690	Age of seds not well constrained. See Chen et al., 2015; Hollis et al., 2015	BS3	14	Black Shale	Pyrite	Sulfide			9.99	0.17	1.06	0.22			SHRIMP-SI		Chen et al., 2015	﻿10.2113/econgeo.110.6.1411	2015
Yilgarn	﻿Norseman-Wiluna greenstone belt	Kurnalpi terrain		Teutonic Bore volcanic complex		Bentley	2700	2680	2690	Age of seds not well constrained. See Chen et al., 2015; Hollis et al., 2015	BS3	15	Black Shale	Pyrite	Sulfide			10.26	0.06	1.3	0.08			SHRIMP-SI		Chen et al., 2015	﻿10.2113/econgeo.110.6.1411	2015
Yilgarn	﻿Norseman-Wiluna greenstone belt	Kurnalpi terrain		Teutonic Bore volcanic complex		Bentley	2700	2680	2690	Age of seds not well constrained. See Chen et al., 2015; Hollis et al., 2015	BS3	16	Black Shale	Pyrite	Sulfide			12.78	0.27	0.61	0.3			SHRIMP-SI		Chen et al., 2015	﻿10.2113/econgeo.110.6.1411	2015
Yilgarn	﻿Norseman-Wiluna greenstone belt	Kurnalpi terrain		Teutonic Bore volcanic complex		Jaguar	2700	2680	2690	Age of seds not well constrained. See Chen et al., 2015; Hollis et al., 2015	S3-1	1	Black Shale	Pyrite	Sulfide			0.43	0.05	2.08	0.02			SHRIMP-SI		Chen et al., 2015	﻿10.2113/econgeo.110.6.1411	2015
Yilgarn	﻿Norseman-Wiluna greenstone belt	Kurnalpi terrain		Teutonic Bore volcanic complex		Jaguar	2700	2680	2690	Age of seds not well constrained. See Chen et al., 2015; Hollis et al., 2015	S3-1	2	Black Shale	Pyrite	Sulfide			1.26	0.05	2.3	0.12			SHRIMP-SI		Chen et al., 2015	﻿10.2113/econgeo.110.6.1411	2015
Yilgarn	﻿Norseman-Wiluna greenstone belt	Kurnalpi terrain		Teutonic Bore volcanic complex		Jaguar	2700	2680	2690	Age of seds not well constrained. See Chen et al., 2015; Hollis et al., 2015	S3-1	3	Black Shale	Pyrite	Sulfide			1.83	0.04	2.22	0.02			SHRIMP-SI		Chen et al., 2015	﻿10.2113/econgeo.110.6.1411	2015
Yilgarn	﻿Norseman-Wiluna greenstone belt	Kurnalpi terrain		Teutonic Bore volcanic complex		Jaguar	2700	2680	2690	Age of seds not well constrained. See Chen et al., 2015; Hollis et al., 2015	S3-1	4	Black Shale	Pyrite	Sulfide			2.06	0.05	2.19	0.04			SHRIMP-SI		Chen et al., 2015	﻿10.2113/econgeo.110.6.1411	2015
Yilgarn	﻿Norseman-Wiluna greenstone belt	Kurnalpi terrain		Teutonic Bore volcanic complex		Jaguar	2700	2680	2690	Age of seds not well constrained. See Chen et al., 2015; Hollis et al., 2015	S3-1	5	Black Shale	Pyrite	Sulfide			0.98	0.09	2.03	0.15			SHRIMP-SI		Chen et al., 2015	﻿10.2113/econgeo.110.6.1411	2015
Yilgarn	﻿Norseman-Wiluna greenstone belt	Kurnalpi terrain		Teutonic Bore volcanic complex		Jaguar	2700	2680	2690	Age of seds not well constrained. See Chen et al., 2015; Hollis et al., 2015	S3-1	6	Black Shale	Pyrite	Sulfide			0.9	0.08	2.1	0.09			SHRIMP-SI		Chen et al., 2015	﻿10.2113/econgeo.110.6.1411	2015
Yilgarn	﻿Norseman-Wiluna greenstone belt	Kurnalpi terrain		Teutonic Bore volcanic complex		Jaguar	2700	2680	2690	Age of seds not well constrained. See Chen et al., 2015; Hollis et al., 2015	S3-1	7	Black Shale	Pyrite	Sulfide			1.8	0.04	2.35	0.17			SHRIMP-SI		Chen et al., 2015	﻿10.2113/econgeo.110.6.1411	2015
Yilgarn	﻿Norseman-Wiluna greenstone belt	Kurnalpi terrain		Teutonic Bore volcanic complex		Jaguar	2700	2680	2690	Age of seds not well constrained. See Chen et al., 2015; Hollis et al., 2015	S3-1	8	Black Shale	Pyrite	Sulfide			1.71	0.02	2.25	0.03			SHRIMP-SI		Chen et al., 2015	﻿10.2113/econgeo.110.6.1411	2015
Yilgarn	﻿Norseman-Wiluna greenstone belt	Kurnalpi terrain		Teutonic Bore volcanic complex		Jaguar	2700	2680	2690	Age of seds not well constrained. See Chen et al., 2015; Hollis et al., 2015	S3-1	9	Black Shale	Pyrite	Sulfide			2.5	0.05	2.1	0.04			SHRIMP-SI		Chen et al., 2015	﻿10.2113/econgeo.110.6.1411	2015
Yilgarn	﻿Norseman-Wiluna greenstone belt	Kurnalpi terrain		Teutonic Bore volcanic complex		Jaguar	2700	2680	2690	Age of seds not well constrained. See Chen et al., 2015; Hollis et al., 2015	S3-1	10	Black Shale	Pyrite	Sulfide			1.21	0.04	2.05	0.05			SHRIMP-SI		Chen et al., 2015	﻿10.2113/econgeo.110.6.1411	2015
Yilgarn	﻿Norseman-Wiluna greenstone belt	Kurnalpi terrain		Teutonic Bore volcanic complex		Jaguar	2700	2680	2690	Age of seds not well constrained. See Chen et al., 2015; Hollis et al., 2015	S3-1	11	Black Shale	Pyrite	Sulfide			0.87	0.05	1.82	0.13			SHRIMP-SI		Chen et al., 2015	﻿10.2113/econgeo.110.6.1411	2015
Yilgarn	﻿Norseman-Wiluna greenstone belt	Kurnalpi terrain		Teutonic Bore volcanic complex		Jaguar	2700	2680	2690	Age of seds not well constrained. See Chen et al., 2015; Hollis et al., 2015	S3-1	12	Black Shale	Pyrite	Sulfide			0.73	0.05	2.01	0.03			SHRIMP-SI		Chen et al., 2015	﻿10.2113/econgeo.110.6.1411	2015
Yilgarn	﻿Norseman-Wiluna greenstone belt	Kurnalpi terrain		Teutonic Bore volcanic complex		Jaguar	2700	2680	2690	Age of seds not well constrained. See Chen et al., 2015; Hollis et al., 2015	S3-1	13	Black Shale	Pyrite	Sulfide			1.44	0.05	2.1	0.04			SHRIMP-SI		Chen et al., 2015	﻿10.2113/econgeo.110.6.1411	2015
Yilgarn	﻿Norseman-Wiluna greenstone belt	Kurnalpi terrain		Teutonic Bore volcanic complex		Jaguar	2700	2680	2690	Age of seds not well constrained. See Chen et al., 2015; Hollis et al., 2015	S3-1	14	Black Shale	Pyrite	Sulfide			-0.86	0.15	2.02	0.17			SHRIMP-SI		Chen et al., 2015	﻿10.2113/econgeo.110.6.1411	2015
Yilgarn	﻿Norseman-Wiluna greenstone belt	Kurnalpi terrain		Teutonic Bore volcanic complex		Jaguar	2700	2680	2690	Age of seds not well constrained. See Chen et al., 2015; Hollis et al., 2015	S3-1	15	Black Shale	Pyrite	Sulfide			1.59	0.11	2.22	0.04			SHRIMP-SI		Chen et al., 2015	﻿10.2113/econgeo.110.6.1411	2015
Yilgarn	﻿Norseman-Wiluna greenstone belt	Kurnalpi terrain		Teutonic Bore volcanic complex		Jaguar	2700	2680	2690	Age of seds not well constrained. See Chen et al., 2015; Hollis et al., 2015	S1-1	1	Black Shale	Pyrite	Sulfide			2.98	0.08	2.56	0.04			SHRIMP-SI		Chen et al., 2015	﻿10.2113/econgeo.110.6.1411	2015
Yilgarn	﻿Norseman-Wiluna greenstone belt	Kurnalpi terrain		Teutonic Bore volcanic complex		Jaguar	2700	2680	2690	Age of seds not well constrained. See Chen et al., 2015; Hollis et al., 2015	S1-1	2	Black Shale	Pyrite	Sulfide			3.29	0.04	2.44	0.13			SHRIMP-SI		Chen et al., 2015	﻿10.2113/econgeo.110.6.1411	2015
Yilgarn	﻿Norseman-Wiluna greenstone belt	Kurnalpi terrain		Teutonic Bore volcanic complex		Jaguar	2700	2680	2690	Age of seds not well constrained. See Chen et al., 2015; Hollis et al., 2015	S1-1	3	Black Shale	Pyrite	Sulfide			3.2	0.12	2.51	0.13			SHRIMP-SI		Chen et al., 2015	﻿10.2113/econgeo.110.6.1411	2015
Yilgarn	﻿Norseman-Wiluna greenstone belt	Kurnalpi terrain		Teutonic Bore volcanic complex		Jaguar	2700	2680	2690	Age of seds not well constrained. See Chen et al., 2015; Hollis et al., 2015	S1-1	4	Black Shale	Pyrite	Sulfide			4.18	0.04	2.31	0.18			SHRIMP-SI		Chen et al., 2015	﻿10.2113/econgeo.110.6.1411	2015
Yilgarn	﻿Norseman-Wiluna greenstone belt	Kurnalpi terrain		Teutonic Bore volcanic complex		Jaguar	2700	2680	2690	Age of seds not well constrained. See Chen et al., 2015; Hollis et al., 2015	S1-1	5	Black Shale	Pyrite	Sulfide			2.85	0.05	2.45	0.05			SHRIMP-SI		Chen et al., 2015	﻿10.2113/econgeo.110.6.1411	2015
Yilgarn	﻿Norseman-Wiluna greenstone belt	Kurnalpi terrain		Teutonic Bore volcanic complex		Jaguar	2700	2680	2690	Age of seds not well constrained. See Chen et al., 2015; Hollis et al., 2015	S1-1	6	Black Shale	Pyrite	Sulfide			2.7	0.04	2.59	0.04			SHRIMP-SI		Chen et al., 2015	﻿10.2113/econgeo.110.6.1411	2015
Yilgarn	﻿Norseman-Wiluna greenstone belt	Kurnalpi terrain		Teutonic Bore volcanic complex		Jaguar	2700	2680	2690	Age of seds not well constrained. See Chen et al., 2015; Hollis et al., 2015	S1-1	7	Black Shale	Pyrite	Sulfide			2.77	0.06	2.56	0.05			SHRIMP-SI		Chen et al., 2015	﻿10.2113/econgeo.110.6.1411	2015
Yilgarn	﻿Norseman-Wiluna greenstone belt	Kurnalpi terrain		Teutonic Bore volcanic complex		Jaguar	2700	2680	2690	Age of seds not well constrained. See Chen et al., 2015; Hollis et al., 2015	S1-1	8	Black Shale	Pyrite	Sulfide			2.77	0.03	2.6	0.03			SHRIMP-SI		Chen et al., 2015	﻿10.2113/econgeo.110.6.1411	2015
Yilgarn	﻿Norseman-Wiluna greenstone belt	Kurnalpi terrain		Teutonic Bore volcanic complex		Jaguar	2700	2680	2690	Age of seds not well constrained. See Chen et al., 2015; Hollis et al., 2015	S1-1	9	Black Shale	Pyrite	Sulfide			3.47	0.03	2.46	0.15			SHRIMP-SI		Chen et al., 2015	﻿10.2113/econgeo.110.6.1411	2015
Yilgarn	﻿Norseman-Wiluna greenstone belt	Kurnalpi terrain		Teutonic Bore volcanic complex		Jaguar	2700	2680	2690	Age of seds not well constrained. See Chen et al., 2015; Hollis et al., 2015	S1-1	10	Black Shale	Pyrite	Sulfide			3.67	0.1	2.77	0.14			SHRIMP-SI		Chen et al., 2015	﻿10.2113/econgeo.110.6.1411	2015
Yilgarn	﻿Norseman-Wiluna greenstone belt	Kurnalpi terrain		Teutonic Bore volcanic complex		Jaguar	2700	2680	2690	Age of seds not well constrained. See Chen et al., 2015; Hollis et al., 2015	S1-1	11	Black Shale	Pyrite	Sulfide			3.09	0.06	2.55	0.27			SHRIMP-SI		Chen et al., 2015	﻿10.2113/econgeo.110.6.1411	2015
Yilgarn	﻿Norseman-Wiluna greenstone belt	Kurnalpi terrain		Teutonic Bore volcanic complex		Jaguar	2700	2680	2690	Age of seds not well constrained. See Chen et al., 2015; Hollis et al., 2015	S1-1	12	Black Shale	Pyrite	Sulfide			3.04	0.09	2.52	0.04			SHRIMP-SI		Chen et al., 2015	﻿10.2113/econgeo.110.6.1411	2015
Yilgarn	﻿Norseman-Wiluna greenstone belt	Kurnalpi terrain		Teutonic Bore volcanic complex		Jaguar	2700	2680	2690	Age of seds not well constrained. See Chen et al., 2015; Hollis et al., 2015	S1-1	13	Black Shale	Pyrite	Sulfide			2.94	0.12	2.47	0.26			SHRIMP-SI		Chen et al., 2015	﻿10.2113/econgeo.110.6.1411	2015
Yilgarn	﻿Norseman-Wiluna greenstone belt	Kurnalpi terrain		Teutonic Bore volcanic complex		Jaguar	2700	2680	2690	Age of seds not well constrained. See Chen et al., 2015; Hollis et al., 2015	S1-1	14	Black Shale	Pyrite	Sulfide			2.53	0.03	2.53	0.1			SHRIMP-SI		Chen et al., 2015	﻿10.2113/econgeo.110.6.1411	2015
Yilgarn	﻿Norseman-Wiluna greenstone belt	Kurnalpi terrain		Teutonic Bore volcanic complex		Jaguar	2700	2680	2690	Age of seds not well constrained. See Chen et al., 2015; Hollis et al., 2015	S1-1	15	Black Shale	Pyrite	Sulfide			3.08	0.08	2.57	0.05			SHRIMP-SI		Chen et al., 2015	﻿10.2113/econgeo.110.6.1411	2015
Yilgarn	﻿Norseman-Wiluna greenstone belt	Kurnalpi terrain		Teutonic Bore volcanic complex		Jaguar	2700	2680	2690	Age of seds not well constrained. See Chen et al., 2015; Hollis et al., 2015	S1-1	16	Black Shale	Pyrite	Sulfide			2.66	0.02	2.46	0.18			SHRIMP-SI		Chen et al., 2015	﻿10.2113/econgeo.110.6.1411	2015
Yilgarn	﻿Norseman-Wiluna greenstone belt	Kurnalpi terrain		Teutonic Bore volcanic complex		Jaguar	2700	2680	2690	Age of seds not well constrained. See Chen et al., 2015; Hollis et al., 2015	S1-1	17	Black Shale	Pyrite	Sulfide			3.09	0.05	3.11	0.21			SHRIMP-SI		Chen et al., 2015	﻿10.2113/econgeo.110.6.1411	2015
Yilgarn	﻿Norseman-Wiluna greenstone belt	Kurnalpi terrain		Teutonic Bore volcanic complex		Jaguar	2700	2680	2690	Age of seds not well constrained. See Chen et al., 2015; Hollis et al., 2015	S1-1	18	Black Shale	Pyrite	Sulfide			3.07	0.03	2.74	0.13			SHRIMP-SI		Chen et al., 2015	﻿10.2113/econgeo.110.6.1411	2015
Yilgarn	﻿Norseman-Wiluna greenstone belt	Kurnalpi terrain		Teutonic Bore volcanic complex		Jaguar	2700	2680	2690	Age of seds not well constrained. See Chen et al., 2015; Hollis et al., 2015	S1-1	19	Black Shale	Pyrite	Sulfide			2.22	0.26	3.04	0.24			SHRIMP-SI		Chen et al., 2015	﻿10.2113/econgeo.110.6.1411	2015
Yilgarn	﻿Norseman-Wiluna greenstone belt	Kurnalpi terrain		Teutonic Bore volcanic complex		Jaguar	2700	2680	2690	Age of seds not well constrained. See Chen et al., 2015; Hollis et al., 2015	S1-1	20	Black Shale	Pyrite	Sulfide			3.57	0.02	2.7	0.1			SHRIMP-SI		Chen et al., 2015	﻿10.2113/econgeo.110.6.1411	2015
Yilgarn	﻿Norseman-Wiluna greenstone belt	Kurnalpi terrain		Teutonic Bore volcanic complex		Jaguar	2700	2680	2690	Age of seds not well constrained. See Chen et al., 2015; Hollis et al., 2015	S2-2	1	Black Shale	Pyrite	Sulfide	Rim		1.24	0.1	0.28	0.05			SHRIMP-SI		Chen et al., 2015	﻿10.2113/econgeo.110.6.1411	2015
Yilgarn	﻿Norseman-Wiluna greenstone belt	Kurnalpi terrain		Teutonic Bore volcanic complex		Jaguar	2700	2680	2690	Age of seds not well constrained. See Chen et al., 2015; Hollis et al., 2015	S2-2	2	Black Shale	Pyrite	Sulfide	Core		-0.31	0.03	0.79	0.05			SHRIMP-SI		Chen et al., 2015	﻿10.2113/econgeo.110.6.1411	2015
Yilgarn	﻿Norseman-Wiluna greenstone belt	Kurnalpi terrain		Teutonic Bore volcanic complex		Jaguar	2700	2680	2690	Age of seds not well constrained. See Chen et al., 2015; Hollis et al., 2015	S2-2	3	Black Shale	Pyrite	Sulfide	Rim		1.77	0.17	0.27	0.11			SHRIMP-SI		Chen et al., 2015	﻿10.2113/econgeo.110.6.1411	2015
Yilgarn	﻿Norseman-Wiluna greenstone belt	Kurnalpi terrain		Teutonic Bore volcanic complex		Jaguar	2700	2680	2690	Age of seds not well constrained. See Chen et al., 2015; Hollis et al., 2015	S2-2	4	Black Shale	Pyrite	Sulfide	Core		1.14	0.17	0.82	0.07			SHRIMP-SI		Chen et al., 2015	﻿10.2113/econgeo.110.6.1411	2015
Yilgarn	﻿Norseman-Wiluna greenstone belt	Kurnalpi terrain		Teutonic Bore volcanic complex		Jaguar	2700	2680	2690	Age of seds not well constrained. See Chen et al., 2015; Hollis et al., 2015	S2-2	5	Black Shale	Pyrite	Sulfide	Rim		0.19	0.03	0.38	0.04			SHRIMP-SI		Chen et al., 2015	﻿10.2113/econgeo.110.6.1411	2015
Yilgarn	﻿Norseman-Wiluna greenstone belt	Kurnalpi terrain		Teutonic Bore volcanic complex		Jaguar	2700	2680	2690	Age of seds not well constrained. See Chen et al., 2015; Hollis et al., 2015	S2-2	6	Black Shale	Pyrite	Sulfide	Core		0.69	0.11	0.59	0.12			SHRIMP-SI		Chen et al., 2015	﻿10.2113/econgeo.110.6.1411	2015
Yilgarn	﻿Norseman-Wiluna greenstone belt	Kurnalpi terrain		Teutonic Bore volcanic complex		Jaguar	2700	2680	2690	Age of seds not well constrained. See Chen et al., 2015; Hollis et al., 2015	S2-2	7	Black Shale	Pyrite	Sulfide	Core		0.29	0.02	0.67	0.03			SHRIMP-SI		Chen et al., 2015	﻿10.2113/econgeo.110.6.1411	2015
Yilgarn	﻿Norseman-Wiluna greenstone belt	Kurnalpi terrain		Teutonic Bore volcanic complex		Jaguar	2700	2680	2690	Age of seds not well constrained. See Chen et al., 2015; Hollis et al., 2015	S2-2	8	Black Shale	Pyrite	Sulfide	Core		0.4	0.01	0.77	0.04			SHRIMP-SI		Chen et al., 2015	﻿10.2113/econgeo.110.6.1411	2015
Yilgarn	﻿Norseman-Wiluna greenstone belt	Kurnalpi terrain		Teutonic Bore volcanic complex		Jaguar	2700	2680	2690	Age of seds not well constrained. See Chen et al., 2015; Hollis et al., 2015	S2-2	9	Black Shale	Pyrite	Sulfide	Rim		1.97	0.02	0.33	0.05			SHRIMP-SI		Chen et al., 2015	﻿10.2113/econgeo.110.6.1411	2015
Yilgarn	﻿Norseman-Wiluna greenstone belt	Kurnalpi terrain		Teutonic Bore volcanic complex		Jaguar	2700	2680	2690	Age of seds not well constrained. See Chen et al., 2015; Hollis et al., 2015	S2-2	10	Black Shale	Pyrite	Sulfide	Rim		1.77	0.06	0.41	0.23			SHRIMP-SI		Chen et al., 2015	﻿10.2113/econgeo.110.6.1411	2015
Yilgarn	﻿Norseman-Wiluna greenstone belt	Kurnalpi terrain		Teutonic Bore volcanic complex		Jaguar	2700	2680	2690	Age of seds not well constrained. See Chen et al., 2015; Hollis et al., 2015	S2-3	1	Black Shale	Pyrite	Sulfide			1.54	0.01	0.35	0.13			SHRIMP-SI		Chen et al., 2015	﻿10.2113/econgeo.110.6.1411	2015
Yilgarn	﻿Norseman-Wiluna greenstone belt	Kurnalpi terrain		Teutonic Bore volcanic complex		Jaguar	2700	2680	2690	Age of seds not well constrained. See Chen et al., 2015; Hollis et al., 2015	S2-3	2	Black Shale	Pyrite	Sulfide			1.94	0.03	0.24	0.13			SHRIMP-SI		Chen et al., 2015	﻿10.2113/econgeo.110.6.1411	2015
Yilgarn	﻿Norseman-Wiluna greenstone belt	Kurnalpi terrain		Teutonic Bore volcanic complex		Jaguar	2700	2680	2690	Age of seds not well constrained. See Chen et al., 2015; Hollis et al., 2015	S2-3	3	Black Shale	Pyrite	Sulfide			1.65	0.11	0.56	0.15			SHRIMP-SI		Chen et al., 2015	﻿10.2113/econgeo.110.6.1411	2015
Yilgarn	﻿Norseman-Wiluna greenstone belt	Kurnalpi terrain		Teutonic Bore volcanic complex		Jaguar	2700	2680	2690	Age of seds not well constrained. See Chen et al., 2015; Hollis et al., 2015	S2-3	4	Black Shale	Pyrite	Sulfide			2.01	0.05	0.19	0.25			SHRIMP-SI		Chen et al., 2015	﻿10.2113/econgeo.110.6.1411	2015
Yilgarn	﻿Norseman-Wiluna greenstone belt	Kurnalpi terrain		Teutonic Bore volcanic complex		Jaguar	2700	2680	2690	Age of seds not well constrained. See Chen et al., 2015; Hollis et al., 2015	S2-3	5	Black Shale	Pyrite	Sulfide			1.47	0.06	0.55	0.03			SHRIMP-SI		Chen et al., 2015	﻿10.2113/econgeo.110.6.1411	2015
Yilgarn	﻿Norseman-Wiluna greenstone belt	Kurnalpi terrain		Teutonic Bore volcanic complex		Jaguar	2700	2680	2690	Age of seds not well constrained. See Chen et al., 2015; Hollis et al., 2015	S2-3	6	Black Shale	Pyrite	Sulfide			1.75	0.04	0.42	0.06			SHRIMP-SI		Chen et al., 2015	﻿10.2113/econgeo.110.6.1411	2015
Yilgarn	﻿Norseman-Wiluna greenstone belt	Kurnalpi terrain		Teutonic Bore volcanic complex		Teutonic Bore	2700	2680	2690	Age of seds not well constrained. See Chen et al., 2015; Hollis et al., 2015	MS3	1	Massive Sulfide Lenses, ore body	Pyrite	Sulfide			1.42	0.11	-0.08	0.13			SHRIMP-SI		Chen et al., 2015	﻿10.2113/econgeo.110.6.1411	2015
Yilgarn	﻿Norseman-Wiluna greenstone belt	Kurnalpi terrain		Teutonic Bore volcanic complex		Teutonic Bore	2700	2680	2690	Age of seds not well constrained. See Chen et al., 2015; Hollis et al., 2015	MS3	2	Massive Sulfide Lenses, ore body	Pyrite	Sulfide			1.89	0.08	-0.32	0.13			SHRIMP-SI		Chen et al., 2015	﻿10.2113/econgeo.110.6.1411	2015
Yilgarn	﻿Norseman-Wiluna greenstone belt	Kurnalpi terrain		Teutonic Bore volcanic complex		Teutonic Bore	2700	2680	2690	Age of seds not well constrained. See Chen et al., 2015; Hollis et al., 2015	MS3	3	Massive Sulfide Lenses, ore body	Pyrite	Sulfide			1.66	0.11	-0.05	0.24			SHRIMP-SI		Chen et al., 2015	﻿10.2113/econgeo.110.6.1411	2015
Yilgarn	﻿Norseman-Wiluna greenstone belt	Kurnalpi terrain		Teutonic Bore volcanic complex		Teutonic Bore	2700	2680	2690	Age of seds not well constrained. See Chen et al., 2015; Hollis et al., 2015	MS3	4	Massive Sulfide Lenses, ore body	Pyrite	Sulfide			1.36	0.12	-0.28	0.16			SHRIMP-SI		Chen et al., 2015	﻿10.2113/econgeo.110.6.1411	2015
Yilgarn	﻿Norseman-Wiluna greenstone belt	Kurnalpi terrain		Teutonic Bore volcanic complex		Teutonic Bore	2700	2680	2690	Age of seds not well constrained. See Chen et al., 2015; Hollis et al., 2015	MS3	5	Massive Sulfide Lenses, ore body	Pyrite	Sulfide			-0.35	0.13	-0.23	0.18			SHRIMP-SI		Chen et al., 2015	﻿10.2113/econgeo.110.6.1411	2015
Yilgarn	﻿Norseman-Wiluna greenstone belt	Kurnalpi terrain		Teutonic Bore volcanic complex		Teutonic Bore	2700	2680	2690	Age of seds not well constrained. See Chen et al., 2015; Hollis et al., 2015	MS3	6	Massive Sulfide Lenses, ore body	Pyrite	Sulfide			0.56	0.12	-0.46	0.18			SHRIMP-SI		Chen et al., 2015	﻿10.2113/econgeo.110.6.1411	2015
Yilgarn	﻿Norseman-Wiluna greenstone belt	Kurnalpi terrain		Teutonic Bore volcanic complex		Teutonic Bore	2700	2680	2690	Age of seds not well constrained. See Chen et al., 2015; Hollis et al., 2015	MS3	7	Massive Sulfide Lenses, ore body	Pyrite	Sulfide			-0.83	0.09	-0.43	0.12			SHRIMP-SI		Chen et al., 2015	﻿10.2113/econgeo.110.6.1411	2015
Yilgarn	﻿Norseman-Wiluna greenstone belt	Kurnalpi terrain		Teutonic Bore volcanic complex		Teutonic Bore	2700	2680	2690	Age of seds not well constrained. See Chen et al., 2015; Hollis et al., 2015	MS3	8	Massive Sulfide Lenses, ore body	Pyrite	Sulfide			0.33	0.15	-0.33	0.17			SHRIMP-SI		Chen et al., 2015	﻿10.2113/econgeo.110.6.1411	2015
Yilgarn	﻿Norseman-Wiluna greenstone belt	Kurnalpi terrain		Teutonic Bore volcanic complex		Teutonic Bore	2700	2680	2690	Age of seds not well constrained. See Chen et al., 2015; Hollis et al., 2015	MS3	9	Massive Sulfide Lenses, ore body	Pyrite	Sulfide			0.67	0.17	-0.11	0.25			SHRIMP-SI		Chen et al., 2015	﻿10.2113/econgeo.110.6.1411	2015
Yilgarn	﻿Norseman-Wiluna greenstone belt	Kurnalpi terrain		Teutonic Bore volcanic complex		Teutonic Bore	2700	2680	2690	Age of seds not well constrained. See Chen et al., 2015; Hollis et al., 2015	MS3	10	Massive Sulfide Lenses, ore body	Pyrite	Sulfide			1.54	0.12	-0.18	0.17			SHRIMP-SI		Chen et al., 2015	﻿10.2113/econgeo.110.6.1411	2015
Yilgarn	﻿Norseman-Wiluna greenstone belt	Kurnalpi terrain		Teutonic Bore volcanic complex		Teutonic Bore	2700	2680	2690	Age of seds not well constrained. See Chen et al., 2015; Hollis et al., 2015	MS3	11	Massive Sulfide Lenses, ore body	Pyrite	Sulfide			1.59	0.17	-0.46	0.21			SHRIMP-SI		Chen et al., 2015	﻿10.2113/econgeo.110.6.1411	2015
Yilgarn	﻿Norseman-Wiluna greenstone belt	Kurnalpi terrain		Teutonic Bore volcanic complex		Teutonic Bore	2700	2680	2690	Age of seds not well constrained. See Chen et al., 2015; Hollis et al., 2015	MS3	12	Massive Sulfide Lenses, ore body	Pyrite	Sulfide			1.59	0.15	-0.41	0.21			SHRIMP-SI		Chen et al., 2015	﻿10.2113/econgeo.110.6.1411	2015
Yilgarn	﻿Norseman-Wiluna greenstone belt	Kurnalpi terrain		Teutonic Bore volcanic complex		Teutonic Bore	2700	2680	2690	Age of seds not well constrained. See Chen et al., 2015; Hollis et al., 2015	S6-1	1	Interpillow Basalt	Pyrite	Sulfide			4.01	0.03	-0.4	0.04			SHRIMP-SI		Chen et al., 2015	﻿10.2113/econgeo.110.6.1411	2015
Yilgarn	﻿Norseman-Wiluna greenstone belt	Kurnalpi terrain		Teutonic Bore volcanic complex		Teutonic Bore	2700	2680	2690	Age of seds not well constrained. See Chen et al., 2015; Hollis et al., 2015	S6-1	2	Interpillow Basalt	Pyrite	Sulfide			4.44	0.01	-0.44	0.02			SHRIMP-SI		Chen et al., 2015	﻿10.2113/econgeo.110.6.1411	2015
Yilgarn	﻿Norseman-Wiluna greenstone belt	Kurnalpi terrain		Teutonic Bore volcanic complex		Teutonic Bore	2700	2680	2690	Age of seds not well constrained. See Chen et al., 2015; Hollis et al., 2015	S6-1	3	Interpillow Basalt	Pyrite	Sulfide			4.83	0.12	-0.41	0.08			SHRIMP-SI		Chen et al., 2015	﻿10.2113/econgeo.110.6.1411	2015
Yilgarn	﻿Norseman-Wiluna greenstone belt	Kurnalpi terrain		Teutonic Bore volcanic complex		Teutonic Bore	2700	2680	2690	Age of seds not well constrained. See Chen et al., 2015; Hollis et al., 2015	S6-1	4	Interpillow Basalt	Pyrite	Sulfide			4.59	0.02	-0.56	0.03			SHRIMP-SI		Chen et al., 2015	﻿10.2113/econgeo.110.6.1411	2015
Yilgarn	﻿Norseman-Wiluna greenstone belt	Kurnalpi terrain		Teutonic Bore volcanic complex		Teutonic Bore	2700	2680	2690	Age of seds not well constrained. See Chen et al., 2015; Hollis et al., 2015	S6-1	5	Interpillow Basalt	Pyrite	Sulfide			4.97	0.03	-0.46	0.03			SHRIMP-SI		Chen et al., 2015	﻿10.2113/econgeo.110.6.1411	2015
Yilgarn	﻿Norseman-Wiluna greenstone belt	Kurnalpi terrain		Teutonic Bore volcanic complex		Teutonic Bore	2700	2680	2690	Age of seds not well constrained. See Chen et al., 2015; Hollis et al., 2015	S6-1	6	Interpillow Basalt	Pyrite	Sulfide			5.14	0.03	-0.57	0.14			SHRIMP-SI		Chen et al., 2015	﻿10.2113/econgeo.110.6.1411	2015
Yilgarn	﻿Norseman-Wiluna greenstone belt	Kurnalpi terrain		Teutonic Bore volcanic complex		Teutonic Bore	2700	2680	2690	Age of seds not well constrained. See Chen et al., 2015; Hollis et al., 2015	S6-1	7	Interpillow Basalt	Pyrite	Sulfide			4.05	0.03	-0.51	0.05			SHRIMP-SI		Chen et al., 2015	﻿10.2113/econgeo.110.6.1411	2015
Yilgarn	﻿Norseman-Wiluna greenstone belt	Kurnalpi terrain		Teutonic Bore volcanic complex		Teutonic Bore	2700	2680	2690	Age of seds not well constrained. See Chen et al., 2015; Hollis et al., 2015	S6-1	8	Interpillow Basalt	Pyrite	Sulfide			5.28	0.05	-0.47	0.04			SHRIMP-SI		Chen et al., 2015	﻿10.2113/econgeo.110.6.1411	2015
Yilgarn	﻿Norseman-Wiluna greenstone belt	Kurnalpi terrain		Teutonic Bore volcanic complex		Teutonic Bore	2700	2680	2690	Age of seds not well constrained. See Chen et al., 2015; Hollis et al., 2015	S6-1	9	Interpillow Basalt	Pyrite	Sulfide			4.59	0.13	-0.42	0.06			SHRIMP-SI		Chen et al., 2015	﻿10.2113/econgeo.110.6.1411	2015
Yilgarn	﻿Norseman-Wiluna greenstone belt	Kurnalpi terrain		Teutonic Bore volcanic complex		Teutonic Bore	2700	2680	2690	Age of seds not well constrained. See Chen et al., 2015; Hollis et al., 2015	S6-1	10	Interpillow Basalt	Pyrite	Sulfide			5.09	0.12	-0.47	0.04			SHRIMP-SI		Chen et al., 2015	﻿10.2113/econgeo.110.6.1411	2015
Yilgarn	﻿Norseman-Wiluna greenstone belt	Kurnalpi terrain		Teutonic Bore volcanic complex		Teutonic Bore	2700	2680	2690	Age of seds not well constrained. See Chen et al., 2015; Hollis et al., 2015	S6-1	11	Interpillow Basalt	Pyrite	Sulfide			4.98	0.09	-0.62	0.06			SHRIMP-SI		Chen et al., 2015	﻿10.2113/econgeo.110.6.1411	2015
Yilgarn	﻿Norseman-Wiluna greenstone belt	Kurnalpi terrain		Teutonic Bore volcanic complex		Teutonic Bore	2700	2680	2690	Age of seds not well constrained. See Chen et al., 2015; Hollis et al., 2015	S6-1	12	Interpillow Basalt	Pyrite	Sulfide			5.25	0.09	-0.43	0.03			SHRIMP-SI		Chen et al., 2015	﻿10.2113/econgeo.110.6.1411	2015
Yilgarn	﻿Norseman-Wiluna greenstone belt	Kurnalpi terrain		Teutonic Bore volcanic complex		Teutonic Bore	2700	2680	2690	Age of seds not well constrained. See Chen et al., 2015; Hollis et al., 2015	S6-1	13	Interpillow Basalt	Pyrite	Sulfide			4.8	0.03	-0.51	0.04			SHRIMP-SI		Chen et al., 2015	﻿10.2113/econgeo.110.6.1411	2015
Yilgarn	﻿Norseman-Wiluna greenstone belt	Kurnalpi terrain		Teutonic Bore volcanic complex		Teutonic Bore	2700	2680	2690	Age of seds not well constrained. See Chen et al., 2015; Hollis et al., 2015	S6-1	14	Interpillow Basalt	Pyrite	Sulfide			4.96	0.05	-0.51	0.04			SHRIMP-SI		Chen et al., 2015	﻿10.2113/econgeo.110.6.1411	2015
Yilgarn	﻿Norseman-Wiluna greenstone belt	Kurnalpi terrain		Teutonic Bore volcanic complex		Teutonic Bore	2700	2680	2690	Age of seds not well constrained. See Chen et al., 2015; Hollis et al., 2015	S6-1	15	Interpillow Basalt	Pyrite	Sulfide			4.96	0.02	-0.55	0.02			SHRIMP-SI		Chen et al., 2015	﻿10.2113/econgeo.110.6.1411	2015
Yilgarn	﻿Norseman-Wiluna greenstone belt	Kurnalpi terrain		Teutonic Bore volcanic complex		Teutonic Bore	2700	2680	2690	Age of seds not well constrained. See Chen et al., 2015; Hollis et al., 2015	S6-1	16	Interpillow Basalt	Pyrite	Sulfide			4.86	0.03	-0.76	0.13			SHRIMP-SI		Chen et al., 2015	﻿10.2113/econgeo.110.6.1411	2015
Yilgarn	﻿Norseman-Wiluna greenstone belt	Kurnalpi terrain		Teutonic Bore volcanic complex		Teutonic Bore	2700	2680	2690	Age of seds not well constrained. See Chen et al., 2015; Hollis et al., 2015	S6-1	17	Interpillow Basalt	Pyrite	Sulfide			4.57	0.18	-0.7	0.17			SHRIMP-SI		Chen et al., 2015	﻿10.2113/econgeo.110.6.1411	2015
Yilgarn	﻿Norseman-Wiluna greenstone belt	Kurnalpi terrain		Teutonic Bore volcanic complex		Teutonic Bore	2700	2680	2690	Age of seds not well constrained. See Chen et al., 2015; Hollis et al., 2015	S5-3	1	Interpillow Basalt	Pyrite	Sulfide			4.78	0.04	-0.85	0.04			SHRIMP-SI		Chen et al., 2015	﻿10.2113/econgeo.110.6.1411	2015
Yilgarn	﻿Norseman-Wiluna greenstone belt	Kurnalpi terrain		Teutonic Bore volcanic complex		Teutonic Bore	2700	2680	2690	Age of seds not well constrained. See Chen et al., 2015; Hollis et al., 2015	S5-3	2	Interpillow Basalt	Pyrite	Sulfide			4.66	0.02	-1	0.05			SHRIMP-SI		Chen et al., 2015	﻿10.2113/econgeo.110.6.1411	2015
Yilgarn	﻿Norseman-Wiluna greenstone belt	Kurnalpi terrain		Teutonic Bore volcanic complex		Teutonic Bore	2700	2680	2690	Age of seds not well constrained. See Chen et al., 2015; Hollis et al., 2015	S5-2	1	Interpillow Basalt	Pyrite	Sulfide			4.81	0.11	-0.73	0.05			SHRIMP-SI		Chen et al., 2015	﻿10.2113/econgeo.110.6.1411	2015
Yilgarn	﻿Norseman-Wiluna greenstone belt	Kurnalpi terrain		Teutonic Bore volcanic complex		Teutonic Bore	2700	2680	2690	Age of seds not well constrained. See Chen et al., 2015; Hollis et al., 2015	S5-2	2	Interpillow Basalt	Pyrite	Sulfide			4.84	0.02	-0.83	0.07			SHRIMP-SI		Chen et al., 2015	﻿10.2113/econgeo.110.6.1411	2015
Yilgarn	﻿Norseman-Wiluna greenstone belt	Kurnalpi terrain		Teutonic Bore volcanic complex		Teutonic Bore	2700	2680	2690	Age of seds not well constrained. See Chen et al., 2015; Hollis et al., 2015	S5-2	3	Interpillow Basalt	Pyrite	Sulfide			6.21	0.02	-0.75	0.06			SHRIMP-SI		Chen et al., 2015	﻿10.2113/econgeo.110.6.1411	2015
Yilgarn	﻿Norseman-Wiluna greenstone belt	Kurnalpi terrain		Teutonic Bore volcanic complex		Teutonic Bore	2700	2680	2690	Age of seds not well constrained. See Chen et al., 2015; Hollis et al., 2015	S5-2	4	Interpillow Basalt	Pyrite	Sulfide			4.97	0.02	-0.65	0.17			SHRIMP-SI		Chen et al., 2015	﻿10.2113/econgeo.110.6.1411	2015
Yilgarn	﻿Norseman-Wiluna greenstone belt	Kurnalpi terrain		Teutonic Bore volcanic complex		Teutonic Bore	2700	2680	2690	Age of seds not well constrained. See Chen et al., 2015; Hollis et al., 2015	S5-2	5	Interpillow Basalt	Pyrite	Sulfide			5.26	0.02	-0.7	0.03			SHRIMP-SI		Chen et al., 2015	﻿10.2113/econgeo.110.6.1411	2015
Yilgarn	﻿Norseman-Wiluna greenstone belt	Kurnalpi terrain		Teutonic Bore volcanic complex		Teutonic Bore	2700	2680	2690	Age of seds not well constrained. See Chen et al., 2015; Hollis et al., 2015	S5-2	6	Interpillow Basalt	Pyrite	Sulfide			5.06	0.26	-1.16	0.28			SHRIMP-SI		Chen et al., 2015	﻿10.2113/econgeo.110.6.1411	2015
Yilgarn	﻿Norseman-Wiluna greenstone belt	Kurnalpi terrain		Teutonic Bore volcanic complex		Teutonic Bore	2700	2680	2690	Age of seds not well constrained. See Chen et al., 2015; Hollis et al., 2015	S5-2	7	Interpillow Basalt	Pyrite	Sulfide			5.21	0.03	-0.82	0.04			SHRIMP-SI		Chen et al., 2015	﻿10.2113/econgeo.110.6.1411	2015
Yilgarn	﻿Norseman-Wiluna greenstone belt	Kurnalpi terrain		Teutonic Bore volcanic complex		Teutonic Bore	2700	2680	2690	Age of seds not well constrained. See Chen et al., 2015; Hollis et al., 2015	S5-2	8	Interpillow Basalt	Pyrite	Sulfide			6.15	0.07	-0.97	0.15			SHRIMP-SI		Chen et al., 2015	﻿10.2113/econgeo.110.6.1411	2015
Yilgarn	﻿Norseman-Wiluna greenstone belt	Kurnalpi terrain		Teutonic Bore volcanic complex		Teutonic Bore	2700	2680	2690	Age of seds not well constrained. See Chen et al., 2015; Hollis et al., 2015	S5-2	9	Interpillow Basalt	Pyrite	Sulfide			5.08	0.04	-0.9	0.07			SHRIMP-SI		Chen et al., 2015	﻿10.2113/econgeo.110.6.1411	2015
Yilgarn	﻿Norseman-Wiluna greenstone belt	Kurnalpi terrain		Teutonic Bore volcanic complex		Teutonic Bore	2700	2680	2690	Age of seds not well constrained. See Chen et al., 2015; Hollis et al., 2015	S5-2	10	Interpillow Basalt	Pyrite	Sulfide			5.47	0.02	-0.97	0.12			SHRIMP-SI		Chen et al., 2015	﻿10.2113/econgeo.110.6.1411	2015
Yilgarn	﻿Norseman-Wiluna greenstone belt	Kurnalpi terrain		Teutonic Bore volcanic complex		Teutonic Bore	2700	2680	2690	Age of seds not well constrained. See Chen et al., 2015; Hollis et al., 2015	S5-1	1	Interpillow Basalt	Pyrite	Sulfide			6.53	0.12	-0.63	0.1			SHRIMP-SI		Chen et al., 2015	﻿10.2113/econgeo.110.6.1411	2015
Yilgarn	﻿Norseman-Wiluna greenstone belt	Kurnalpi terrain		Teutonic Bore volcanic complex		Teutonic Bore	2700	2680	2690	Age of seds not well constrained. See Chen et al., 2015; Hollis et al., 2015	S5-1	2	Interpillow Basalt	Pyrite	Sulfide			4.91	0.03	-1	0.14			SHRIMP-SI		Chen et al., 2015	﻿10.2113/econgeo.110.6.1411	2015
Yilgarn	﻿Norseman-Wiluna greenstone belt	Kurnalpi terrain		Teutonic Bore volcanic complex		Teutonic Bore	2700	2680	2690	Age of seds not well constrained. See Chen et al., 2015; Hollis et al., 2015	S5-1	3	Interpillow Basalt	Pyrite	Sulfide			5.73	0.04	-0.88	0.03			SHRIMP-SI		Chen et al., 2015	﻿10.2113/econgeo.110.6.1411	2015
Yilgarn	﻿Norseman-Wiluna greenstone belt	Kurnalpi terrain		Teutonic Bore volcanic complex		Teutonic Bore	2700	2680	2690	Age of seds not well constrained. See Chen et al., 2015; Hollis et al., 2015	S5-1	4	Interpillow Basalt	Pyrite	Sulfide			6.28	0.03	-0.82	0.18			SHRIMP-SI		Chen et al., 2015	﻿10.2113/econgeo.110.6.1411	2015
Yilgarn	﻿Norseman-Wiluna greenstone belt	Kurnalpi terrain		Teutonic Bore volcanic complex		Teutonic Bore	2700	2680	2690	Age of seds not well constrained. See Chen et al., 2015; Hollis et al., 2015	S5-1	5	Interpillow Basalt	Pyrite	Sulfide			5.41	0.05	-0.88	0.11			SHRIMP-SI		Chen et al., 2015	﻿10.2113/econgeo.110.6.1411	2015
Yilgarn	﻿Norseman-Wiluna greenstone belt	Kurnalpi terrain		Teutonic Bore volcanic complex		Teutonic Bore	2700	2680	2690	Age of seds not well constrained. See Chen et al., 2015; Hollis et al., 2015	S5-1	6	Interpillow Basalt	Pyrite	Sulfide			5.13	0.04	-1.03	0.03			SHRIMP-SI		Chen et al., 2015	﻿10.2113/econgeo.110.6.1411	2015
Yilgarn	﻿Norseman-Wiluna greenstone belt	Kurnalpi terrain		Teutonic Bore volcanic complex		Teutonic Bore	2700	2680	2690	Age of seds not well constrained. See Chen et al., 2015; Hollis et al., 2015	S5-1	7	Interpillow Basalt	Pyrite	Sulfide			5.95	0.04	-0.88	0.17			SHRIMP-SI		Chen et al., 2015	﻿10.2113/econgeo.110.6.1411	2015
Yilgarn	﻿Norseman-Wiluna greenstone belt	Kurnalpi terrain		Teutonic Bore volcanic complex		Teutonic Bore	2700	2680	2690	Age of seds not well constrained. See Chen et al., 2015; Hollis et al., 2015	S5-1	8	Interpillow Basalt	Pyrite	Sulfide			5.83	0.02	-0.99	0.09			SHRIMP-SI		Chen et al., 2015	﻿10.2113/econgeo.110.6.1411	2015
Yilgarn	﻿Norseman-Wiluna greenstone belt	Kurnalpi terrain		Teutonic Bore volcanic complex		Teutonic Bore	2700	2680	2690	Age of seds not well constrained. See Chen et al., 2015; Hollis et al., 2015	BS1	1	Black Shale	Pyrite	Sulfide			2.6	0.29	1.91	0.32			SHRIMP-SI		Chen et al., 2015	﻿10.2113/econgeo.110.6.1411	2015
Yilgarn	﻿Norseman-Wiluna greenstone belt	Kurnalpi terrain		Teutonic Bore volcanic complex		Teutonic Bore	2700	2680	2690	Age of seds not well constrained. See Chen et al., 2015; Hollis et al., 2015	BS1	2	Black Shale	Pyrite	Sulfide			3.69	0.07	1.79	0.09			SHRIMP-SI		Chen et al., 2015	﻿10.2113/econgeo.110.6.1411	2015
Yilgarn	﻿Norseman-Wiluna greenstone belt	Kurnalpi terrain		Teutonic Bore volcanic complex		Teutonic Bore	2700	2680	2690	Age of seds not well constrained. See Chen et al., 2015; Hollis et al., 2015	BS1	3	Black Shale	Pyrite	Sulfide			4.23	0.16	1.85	0.2			SHRIMP-SI		Chen et al., 2015	﻿10.2113/econgeo.110.6.1411	2015
Yilgarn	﻿Norseman-Wiluna greenstone belt	Kurnalpi terrain		Teutonic Bore volcanic complex		Teutonic Bore	2700	2680	2690	Age of seds not well constrained. See Chen et al., 2015; Hollis et al., 2015	BS1	4	Black Shale	Pyrite	Sulfide			3.72	0.18	1.78	0.22			SHRIMP-SI		Chen et al., 2015	﻿10.2113/econgeo.110.6.1411	2015
Yilgarn	﻿Norseman-Wiluna greenstone belt	Kurnalpi terrain		Teutonic Bore volcanic complex		Teutonic Bore	2700	2680	2690	Age of seds not well constrained. See Chen et al., 2015; Hollis et al., 2015	BS1	5	Black Shale	Pyrite	Sulfide			3.85	0.14	1.5	0.22			SHRIMP-SI		Chen et al., 2015	﻿10.2113/econgeo.110.6.1411	2015
Yilgarn	﻿Norseman-Wiluna greenstone belt	Kurnalpi terrain		Teutonic Bore volcanic complex		Teutonic Bore	2700	2680	2690	Age of seds not well constrained. See Chen et al., 2015; Hollis et al., 2015	BS1	6	Black Shale	Pyrite	Sulfide			4.5	0.09	1.76	0.16			SHRIMP-SI		Chen et al., 2015	﻿10.2113/econgeo.110.6.1411	2015
Yilgarn	﻿Norseman-Wiluna greenstone belt	Kurnalpi terrain		Teutonic Bore volcanic complex		Teutonic Bore	2700	2680	2690	Age of seds not well constrained. See Chen et al., 2015; Hollis et al., 2015	BS1	7	Black Shale	Pyrite	Sulfide			3.11	0.08	1.79	0.12			SHRIMP-SI		Chen et al., 2015	﻿10.2113/econgeo.110.6.1411	2015
Yilgarn	﻿Norseman-Wiluna greenstone belt	Kurnalpi terrain		Teutonic Bore volcanic complex		Teutonic Bore	2700	2680	2690	Age of seds not well constrained. See Chen et al., 2015; Hollis et al., 2015	BS1	8	Black Shale	Pyrite	Sulfide			2.49	0.11	1.5	0.13			SHRIMP-SI		Chen et al., 2015	﻿10.2113/econgeo.110.6.1411	2015
Yilgarn	﻿Norseman-Wiluna greenstone belt	Kurnalpi terrain		Teutonic Bore volcanic complex		Teutonic Bore	2700	2680	2690	Age of seds not well constrained. See Chen et al., 2015; Hollis et al., 2015	BS1	9	Black Shale	Pyrite	Sulfide			3.78	0.13	1.63	0.16			SHRIMP-SI		Chen et al., 2015	﻿10.2113/econgeo.110.6.1411	2015
Yilgarn	﻿Norseman-Wiluna greenstone belt	Kurnalpi terrain		Teutonic Bore volcanic complex		Teutonic Bore	2700	2680	2690	Age of seds not well constrained. See Chen et al., 2015; Hollis et al., 2015	BS1	10	Black Shale	Pyrite	Sulfide			2.79	0.14	1.86	0.15			SHRIMP-SI		Chen et al., 2015	﻿10.2113/econgeo.110.6.1411	2015
Kaapvaal	Transvaal	Pretoria	Lower Pretoria	Duitschland			2428	2316	2372	Hannah et al., 2004; Max age based on correlation of Gumsley et al., 2017, Min age assumes equivalency of Rooihoogte Fm.	Crock19-202		Gypsum		Sulfate			19.117	0.1	0.0486055	0.01	-0.212026		Bulk SF6	Thode	Crockford et al., 2019	10.1016/j.chemgeo.2019.02.030	2019
Kaapvaal	Transvaal	Pretoria	Lower Pretoria	Duitschland			2428	2316	2372	Hannah et al., 2004; Max age based on correlation of Gumsley et al., 2017, Min age assumes equivalency of Rooihoogte Fm.	Crock19-203		Gypsum		Sulfate			18.7445	0.1	0.0385002	0.01	-0.227271		Bulk SF6	Thode	Crockford et al., 2019	10.1016/j.chemgeo.2019.02.030	2019
Kaapvaal	Transvaal	Pretoria	Lower Pretoria	Duitschland			2428	2316	2372	Hannah et al., 2004; Max age based on correlation of Gumsley et al., 2017, Min age assumes equivalency of Rooihoogte Fm.	Crock19-204		Gypsum		Sulfate			18.275	0.1	0.0416786	0.01	-0.2531		Bulk SF6	Thode	Crockford et al., 2019	10.1016/j.chemgeo.2019.02.030	2019
Kaapvaal	Transvaal	Pretoria	Lower Pretoria	Duitschland			2428	2316	2372	Hannah et al., 2004; Max age based on correlation of Gumsley et al., 2017, Min age assumes equivalency of Rooihoogte Fm.	Crock19-205		Gypsum		Sulfate			17.7848	0.1	0.0394546	0.01	-0.196933		Bulk SF6	Thode	Crockford et al., 2019	10.1016/j.chemgeo.2019.02.030	2019
Kaapvaal	Transvaal	Pretoria	Lower Pretoria	Duitschland			2428	2316	2372	Hannah et al., 2004; Max age based on correlation of Gumsley et al., 2017, Min age assumes equivalency of Rooihoogte Fm.	Crock19-206		Gypsum		Sulfate			18.7648	0.1	0.0418628	0.01	0.188744		Bulk SF6	Thode	Crockford et al., 2019	10.1016/j.chemgeo.2019.02.030	2019
Kaapvaal	Transvaal	Pretoria	Lower Pretoria	Duitschland			2428	2316	2372	Hannah et al., 2004; Max age based on correlation of Gumsley et al., 2017, Min age assumes equivalency of Rooihoogte Fm.	Crock19-207		Gypsum		Sulfate			17.8091	0.1	0.0313177	0.01	-0.221307		Bulk SF6	Thode	Crockford et al., 2019	10.1016/j.chemgeo.2019.02.030	2019
Kaapvaal	Transvaal	Pretoria	Lower Pretoria	Duitschland			2428	2316	2372	Hannah et al., 2004; Max age based on correlation of Gumsley et al., 2017, Min age assumes equivalency of Rooihoogte Fm.	Crock19-208		Gypsum		Sulfate			18.2162	0.1	0.0667091	0.01	-0.23857		Bulk SF6	Thode	Crockford et al., 2019	10.1016/j.chemgeo.2019.02.030	2019
Kaapvaal	Transvaal	Pretoria	Lower Pretoria	Duitschland			2428	2316	2372	Hannah et al., 2004; Max age based on correlation of Gumsley et al., 2017, Min age assumes equivalency of Rooihoogte Fm.	Crock19-209		Gypsum		Sulfate			16.8936	0.1	0.05137	0.01	-0.171754		Bulk SF6	Thode	Crockford et al., 2019	10.1016/j.chemgeo.2019.02.030	2019
Kaapvaal	Transvaal	Pretoria	Lower Pretoria	Duitschland			2428	2316	2372	Hannah et al., 2004; Max age based on correlation of Gumsley et al., 2017, Min age assumes equivalency of Rooihoogte Fm.	Crock19-210		Gypsum		Sulfate			18.7369	0.1	0.0506025	0.01	-0.292015		Bulk SF6	Thode	Crockford et al., 2019	10.1016/j.chemgeo.2019.02.030	2019
Kaapvaal	Transvaal	Pretoria	Lower Pretoria	Duitschland			2428	2316	2372	Hannah et al., 2004; Max age based on correlation of Gumsley et al., 2017, Min age assumes equivalency of Rooihoogte Fm.	Crock19-211		Gypsum		Sulfate			19.9427	0.1	0.0611835	0.01	-0.177155		Bulk SF6	Thode	Crockford et al., 2019	10.1016/j.chemgeo.2019.02.030	2019
Kaapvaal	Transvaal	Pretoria	Lower Pretoria	Duitschland			2428	2316	2372	Hannah et al., 2004; Max age based on correlation of Gumsley et al., 2017, Min age assumes equivalency of Rooihoogte Fm.	Crock19-212		Gypsum		Sulfate			19.8174	0.1	0.0530559	0.01	-0.250565		Bulk SF6	Thode	Crockford et al., 2019	10.1016/j.chemgeo.2019.02.030	2019
Kaapvaal	Transvaal	Pretoria	Lower Pretoria	Duitschland			2428	2316	2372	Hannah et al., 2004; Max age based on correlation of Gumsley et al., 2017, Min age assumes equivalency of Rooihoogte Fm.	Crock19-213		Gypsum		Sulfate			18.8272	0.1	0.0494844	0.01	-0.179494		Bulk SF6	Thode	Crockford et al., 2019	10.1016/j.chemgeo.2019.02.030	2019
Kaapvaal	Transvaal	Pretoria	Lower Pretoria	Duitschland			2428	2316	2372	Hannah et al., 2004; Max age based on correlation of Gumsley et al., 2017, Min age assumes equivalency of Rooihoogte Fm.	Crock19-214		Gypsum		Sulfate			18.412	0.1	0.0508513	0.01	-0.184964		Bulk SF6	Thode	Crockford et al., 2019	10.1016/j.chemgeo.2019.02.030	2019
Kaapvaal	Transvaal	Pretoria	Lower Pretoria	Duitschland			2428	2316	2372	Hannah et al., 2004; Max age based on correlation of Gumsley et al., 2017, Min age assumes equivalency of Rooihoogte Fm.	Crock19-215		Gypsum		Sulfate			19.6605	0.1	0.0203935	0.01	-0.244421		Bulk SF6	Thode	Crockford et al., 2019	10.1016/j.chemgeo.2019.02.030	2019
Kaapvaal	Transvaal	Pretoria	Lower Pretoria	Duitschland			2428	2316	2372	Hannah et al., 2004; Max age based on correlation of Gumsley et al., 2017, Min age assumes equivalency of Rooihoogte Fm.	Crock19-216		Gypsum		Sulfate			14.3575	0.1	0.0383735	0.01	-0.236368		Bulk SF6	Thode	Crockford et al., 2019	10.1016/j.chemgeo.2019.02.030	2019
Kaapvaal	Transvaal	Pretoria	Lower Pretoria	Duitschland			2428	2316	2372	Hannah et al., 2004; Max age based on correlation of Gumsley et al., 2017, Min age assumes equivalency of Rooihoogte Fm.	Crock19-217		Gypsum		Sulfate			19.6255	0.1	0.0425491	0.01	-0.19294		Bulk SF6	Thode	Crockford et al., 2019	10.1016/j.chemgeo.2019.02.030	2019
Kaapvaal	Transvaal	Pretoria	Lower Pretoria	Duitschland			2428	2316	2372	Hannah et al., 2004; Max age based on correlation of Gumsley et al., 2017, Min age assumes equivalency of Rooihoogte Fm.	Crock19-218		Gypsum		Sulfate			17.4564	0.1	0.0583862	0.01	-0.302913		Bulk SF6	Thode	Crockford et al., 2019	10.1016/j.chemgeo.2019.02.030	2019
Kaapvaal	Transvaal	Pretoria	Lower Pretoria	Duitschland			2428	2316	2372	Hannah et al., 2004; Max age based on correlation of Gumsley et al., 2017, Min age assumes equivalency of Rooihoogte Fm.	Crock19-219		Gypsum		Sulfate			18.243	0.1	0.0361267	0.01	-0.270526		Bulk SF6	Thode	Crockford et al., 2019	10.1016/j.chemgeo.2019.02.030	2019
Kaapvaal	Transvaal	Pretoria	Lower Pretoria	Duitschland			2428	2316	2372	Hannah et al., 2004; Max age based on correlation of Gumsley et al., 2017, Min age assumes equivalency of Rooihoogte Fm.	Crock19-220		Gypsum		Sulfate			19.9315	0.1	0.0401087	0.01	-0.135314		Bulk SF6	Thode	Crockford et al., 2019	10.1016/j.chemgeo.2019.02.030	2019
Kaapvaal	Transvaal	Pretoria	Lower Pretoria	Duitschland			2428	2316	2372	Hannah et al., 2004; Max age based on correlation of Gumsley et al., 2017, Min age assumes equivalency of Rooihoogte Fm.	Crock19-221		Gypsum		Sulfate			17.9639	0.1	0.0546864	0.01	-0.309951		Bulk SF6	Thode	Crockford et al., 2019	10.1016/j.chemgeo.2019.02.030	2019
Kaapvaal	Transvaal	Pretoria	Lower Pretoria	Duitschland			2428	2316	2372	Hannah et al., 2004; Max age based on correlation of Gumsley et al., 2017, Min age assumes equivalency of Rooihoogte Fm.	Crock19-222		Gypsum		Sulfate			18.1806	0.1	0.0236559	0.01	-0.0779345		Bulk SF6	Thode	Crockford et al., 2019	10.1016/j.chemgeo.2019.02.030	2019
Kaapvaal	Transvaal	Pretoria	Lower Pretoria	Duitschland			2428	2316	2372	Hannah et al., 2004; Max age based on correlation of Gumsley et al., 2017, Min age assumes equivalency of Rooihoogte Fm.	Crock19-223		Gypsum		Sulfate			18.035	0.1	0.0340294	0.01	-0.24747		Bulk SF6	Thode	Crockford et al., 2019	10.1016/j.chemgeo.2019.02.030	2019
Kaapvaal	Transvaal	Pretoria	Lower Pretoria	Duitschland			2428	2316	2372	Hannah et al., 2004; Max age based on correlation of Gumsley et al., 2017, Min age assumes equivalency of Rooihoogte Fm.	Crock19-224		Gypsum		Sulfate			16.0105	0.1	0.0705016	0.01	-0.348254		Bulk SF6	Thode	Crockford et al., 2019	10.1016/j.chemgeo.2019.02.030	2019
Kaapvaal	Transvaal	Pretoria	Lower Pretoria	Duitschland			2428	2316	2372	Hannah et al., 2004; Max age based on correlation of Gumsley et al., 2017, Min age assumes equivalency of Rooihoogte Fm.	Crock19-225		Gypsum		Sulfate			19.7712	0.1	0.0458359	0.01	-0.231183		Bulk SF6	Thode	Crockford et al., 2019	10.1016/j.chemgeo.2019.02.030	2019
Kaapvaal	Transvaal	Pretoria	Lower Pretoria	Duitschland			2428	2316	2372	Hannah et al., 2004; Max age based on correlation of Gumsley et al., 2017, Min age assumes equivalency of Rooihoogte Fm.	Crock19-226		Gypsum		Sulfate			16.4363	0.1	0.075117	0.01	-0.425487		Bulk SF6	Thode	Crockford et al., 2019	10.1016/j.chemgeo.2019.02.030	2019
Kaapvaal	Transvaal	Pretoria	Lower Pretoria	Duitschland			2428	2316	2372	Hannah et al., 2004; Max age based on correlation of Gumsley et al., 2017, Min age assumes equivalency of Rooihoogte Fm.	Crock19-227		Gypsum		Sulfate			19.0368	0.1	0.0345768	0.01	-0.105751		Bulk SF6	Thode	Crockford et al., 2019	10.1016/j.chemgeo.2019.02.030	2019
Kaapvaal	Transvaal	Pretoria	Lower Pretoria	Duitschland			2428	2316	2372	Hannah et al., 2004; Max age based on correlation of Gumsley et al., 2017, Min age assumes equivalency of Rooihoogte Fm.	Crock19-228		Gypsum		Sulfate			17.4386	0.1	0.0770309	0.01	-0.441539		Bulk SF6	Thode	Crockford et al., 2019	10.1016/j.chemgeo.2019.02.030	2019
Kaapvaal	Transvaal	Pretoria	Lower Pretoria	Duitschland			2428	2316	2372	Hannah et al., 2004; Max age based on correlation of Gumsley et al., 2017, Min age assumes equivalency of Rooihoogte Fm.	Crock19-229		Gypsum		Sulfate			16.4571	0.1	0.0801047	0.01	-0.319461		Bulk SF6	Thode	Crockford et al., 2019	10.1016/j.chemgeo.2019.02.030	2019
Kaapvaal	Transvaal	Pretoria	Lower Pretoria	Duitschland			2428	2316	2372	Hannah et al., 2004; Max age based on correlation of Gumsley et al., 2017, Min age assumes equivalency of Rooihoogte Fm.	Crock19-230		Gypsum		Sulfate			13.5841	0.1	0.0460619	0.01	-0.197974		Bulk SF6	Thode	Crockford et al., 2019	10.1016/j.chemgeo.2019.02.030	2019
North Australian	Mcarthur Basin	McArthur	Umbolooga	Myrtle Shale			1648	1640	1644	Page and Sweet, 1998; Page et al., 2000	Crock19-148		Gypsum		Sulfate			25.7207	0.1	-0.0600893	0.01	1.01509		Bulk SF6	Thode	Crockford et al., 2019	10.1016/j.chemgeo.2019.02.030	2019
North Australian	Mcarthur Basin	McArthur	Umbolooga	Myrtle Shale			1648	1640	1644	Page and Sweet, 1998; Page et al., 2000	Crock19-149		Gypsum		Sulfate			25.4781	0.1	-0.0586095	0.01	0.448159		Bulk SF6	Thode	Crockford et al., 2019	10.1016/j.chemgeo.2019.02.030	2019
North Australian	Mcarthur Basin	McArthur	Umbolooga	Myrtle Shale			1648	1640	1644	Page and Sweet, 1998; Page et al., 2000	Crock19-150		Gypsum		Sulfate			26.685	0.1	-0.0688163	0.01	0.350156		Bulk SF6	Thode	Crockford et al., 2019	10.1016/j.chemgeo.2019.02.030	2019
North Australian	Mcarthur Basin	McArthur	Umbolooga	Myrtle Shale			1648	1640	1644	Page and Sweet, 1998; Page et al., 2000	Crock19-151		Gypsum		Sulfate			26.8423	0.1	-0.064666	0.01	0.349712		Bulk SF6	Thode	Crockford et al., 2019	10.1016/j.chemgeo.2019.02.030	2019
North Australian	Mcarthur Basin	McArthur	Umbolooga	Myrtle Shale			1648	1640	1644	Page and Sweet, 1998; Page et al., 2000	Crock19-152		Gypsum		Sulfate			26.7216	0.1	-0.0541416	0.01	0.265168		Bulk SF6	Thode	Crockford et al., 2019	10.1016/j.chemgeo.2019.02.030	2019
North Australian	Mcarthur Basin	McArthur	Umbolooga	Myrtle Shale			1648	1640	1644	Page and Sweet, 1998; Page et al., 2000	Crock19-153		Gypsum		Sulfate			27.4767	0.1	-0.0505849	0.01	0.234199		Bulk SF6	Thode	Crockford et al., 2019	10.1016/j.chemgeo.2019.02.030	2019
North Australian	Mcarthur Basin	McArthur	Umbolooga	Myrtle Shale			1648	1640	1644	Page and Sweet, 1998; Page et al., 2000	Crock19-154		Gypsum		Sulfate			27.1372	0.1	-0.0528358	0.01	0.228725		Bulk SF6	Thode	Crockford et al., 2019	10.1016/j.chemgeo.2019.02.030	2019
North Australian	Mcarthur Basin	McArthur	Umbolooga	Myrtle Shale			1648	1640	1644	Page and Sweet, 1998; Page et al., 2000	Crock19-155		Gypsum		Sulfate			27.3539	0.1	-0.0581934	0.01	0.396628		Bulk SF6	Thode	Crockford et al., 2019	10.1016/j.chemgeo.2019.02.030	2019
North Australian	Mcarthur Basin	McArthur	Umbolooga	Myrtle Shale			1648	1640	1644	Page and Sweet, 1998; Page et al., 2000	Crock19-156		Gypsum		Sulfate			26.4439	0.1	-0.0676632	0.01	0.287027		Bulk SF6	Thode	Crockford et al., 2019	10.1016/j.chemgeo.2019.02.030	2019
North Australian	Mcarthur Basin	McArthur	Umbolooga	Myrtle Shale			1648	1640	1644	Page and Sweet, 1998; Page et al., 2000	Crock19-157		Gypsum		Sulfate			28.7399	0.1	-0.0666595	0.01	0.356261		Bulk SF6	Thode	Crockford et al., 2019	10.1016/j.chemgeo.2019.02.030	2019
Aldan Shield				Fedorovka			2100	2100	2100	Vinogradov et al. (1976); Zolotarev et al. (1989); Velikoslavinsky et al. (2003); Guliy and Wada (2003)	Crock19-166		Gypsum		Sulfate			30.0935	0.1	0.0383949	0.01	-0.208411		Bulk SF6	Thode	Crockford et al., 2019	10.1016/j.chemgeo.2019.02.030	2019
Aldan Shield				Fedorovka			2100	2100	2100	Vinogradov et al. (1976); Zolotarev et al. (1989); Velikoslavinsky et al. (2003); Guliy and Wada (2003)	Crock19-167		Gypsum		Sulfate			6.93803	0.1	0.00434706	0.01	0.264136		Bulk SF6	Thode	Crockford et al., 2019	10.1016/j.chemgeo.2019.02.030	2019
Aldan Shield				Fedorovka			2100	2100	2100	Vinogradov et al. (1976); Zolotarev et al. (1989); Velikoslavinsky et al. (2003); Guliy and Wada (2003)	Crock19-168		Gypsum		Sulfate			32.3248	0.1	0.0234531	0.01	-0.229175		Bulk SF6	Thode	Crockford et al., 2019	10.1016/j.chemgeo.2019.02.030	2019
Aldan Shield				Fedorovka			2100	2100	2100	Vinogradov et al. (1976); Zolotarev et al. (1989); Velikoslavinsky et al. (2003); Guliy and Wada (2003)	Crock19-169		Gypsum		Sulfate			26.9225	0.1	0.0141467	0.01	-0.0905545		Bulk SF6	Thode	Crockford et al., 2019	10.1016/j.chemgeo.2019.02.030	2019
Aldan Shield				Fedorovka			2100	2100	2100	Vinogradov et al. (1976); Zolotarev et al. (1989); Velikoslavinsky et al. (2003); Guliy and Wada (2003)	Crock19-170		Gypsum		Sulfate			25.3107	0.1	0.00946857	0.01	0.135358		Bulk SF6	Thode	Crockford et al., 2019	10.1016/j.chemgeo.2019.02.030	2019
Congo	Katangan	Roan					883	750	816.5	Armstrong et al., 2005;Rainaud et al., 2002; Key et al., 2001; Barron, 2003; See Bull et al., 2011 for summary	Crock19-96		Gypsum		Sulfate			18.8089	0.1	-0.0073404	0.01	0.127706		Bulk SF6	Thode	Crockford et al., 2019	10.1016/j.chemgeo.2019.02.030	2019
Congo	Katangan	Roan					883	750	816.5	Armstrong et al., 2005;Rainaud et al., 2002; Key et al., 2001; Barron, 2003; See Bull et al., 2011 for summary	Crock19-97		Gypsum		Sulfate			20.0625	0.1	-0.00551825	0.01	-0.219267		Bulk SF6	Thode	Crockford et al., 2019	10.1016/j.chemgeo.2019.02.030	2019
Congo	Katangan	Roan					883	750	816.5	Armstrong et al., 2005;Rainaud et al., 2002; Key et al., 2001; Barron, 2003; See Bull et al., 2011 for summary	Crock19-98		Gypsum		Sulfate			20.6649	0.1	0.00871336	0.01	-0.127651		Bulk SF6	Thode	Crockford et al., 2019	10.1016/j.chemgeo.2019.02.030	2019
Congo	Katangan	Roan					883	750	816.5	Armstrong et al., 2005;Rainaud et al., 2002; Key et al., 2001; Barron, 2003; See Bull et al., 2011 for summary	Crock19-99		Gypsum		Sulfate			21.3774	0.1	0.00972071	0.01	-0.174782		Bulk SF6	Thode	Crockford et al., 2019	10.1016/j.chemgeo.2019.02.030	2019
Congo	Katangan	Roan					883	750	816.5	Armstrong et al., 2005;Rainaud et al., 2002; Key et al., 2001; Barron, 2003; See Bull et al., 2011 for summary	Crock19-100		Gypsum		Sulfate			21.1917	0.1	-0.0104688	0.01	-0.00396165		Bulk SF6	Thode	Crockford et al., 2019	10.1016/j.chemgeo.2019.02.030	2019
Congo	Mbuji-Mayi						1152	888.2	1020.1	Delpomdor et al., 2013b; See summary in Delpomdor and Préat, 2013	Crock19-82		Gypsum		Sulfate			17.5044	0.1	0.0224296	0.01	-0.222384		Bulk SF6	Thode	Crockford et al., 2019	10.1016/j.chemgeo.2019.02.030	2019
Congo	Mbuji-Mayi						1152	888.2	1020.1	Delpomdor et al., 2013b; See summary in Delpomdor and Préat, 2013	Crock19-83		Gypsum		Sulfate			9.96805	0.1	-0.01	0.01	-0.0217239		Bulk SF6	Thode	Crockford et al., 2019	10.1016/j.chemgeo.2019.02.030	2019
Congo	Mbuji-Mayi						1152	888.2	1020.1	Delpomdor et al., 2013b; See summary in Delpomdor and Préat, 2013	Crock19-84		Gypsum		Sulfate			9.18902	0.1	-0.0160645	0.01	-0.124066		Bulk SF6	Thode	Crockford et al., 2019	10.1016/j.chemgeo.2019.02.030	2019
Congo	Mbuji-Mayi						1152	888.2	1020.1	Delpomdor et al., 2013b; See summary in Delpomdor and Préat, 2013	Crock19-85		Gypsum		Sulfate			32.0981	0.1	-0.0315498	0.01	0.517614		Bulk SF6	Thode	Crockford et al., 2019	10.1016/j.chemgeo.2019.02.030	2019
Congo	Mbuji-Mayi						1152	888.2	1020.1	Delpomdor et al., 2013b; See summary in Delpomdor and Préat, 2013	Crock19-86		Gypsum		Sulfate			17.6476	0.1	-0.0301662	0.01	-0.109914		Bulk SF6	Thode	Crockford et al., 2019	10.1016/j.chemgeo.2019.02.030	2019
Congo	Mbuji-Mayi						1152	888.2	1020.1	Delpomdor et al., 2013b; See summary in Delpomdor and Préat, 2013	Crock19-87		Gypsum		Sulfate			15.9663	0.1	0.00741141	0.01	-0.139137		Bulk SF6	Thode	Crockford et al., 2019	10.1016/j.chemgeo.2019.02.030	2019
Congo	Mbuji-Mayi						1152	888.2	1020.1	Delpomdor et al., 2013b; See summary in Delpomdor and Préat, 2013	Crock19-88		Gypsum		Sulfate			18.0867	0.1	0.00911179	0.01	-0.107621		Bulk SF6	Thode	Crockford et al., 2019	10.1016/j.chemgeo.2019.02.030	2019
Congo	Mbuji-Mayi						1152	888.2	1020.1	Delpomdor et al., 2013b; See summary in Delpomdor and Préat, 2013	Crock19-89		Gypsum		Sulfate			18.7485	0.1	0.00836754	0.01	0.152107		Bulk SF6	Thode	Crockford et al., 2019	10.1016/j.chemgeo.2019.02.030	2019
Congo	Mbuji-Mayi						1152	888.2	1020.1	Delpomdor et al., 2013b; See summary in Delpomdor and Préat, 2013	Crock19-90		Gypsum		Sulfate			27.3661	0.1	0.0268127	0.01	-0.231223		Bulk SF6	Thode	Crockford et al., 2019	10.1016/j.chemgeo.2019.02.030	2019
Congo	Mbuji-Mayi						1152	888.2	1020.1	Delpomdor et al., 2013b; See summary in Delpomdor and Préat, 2013	Crock19-91		Gypsum		Sulfate			27.5559	0.1	0.0143121	0.01	-0.183766		Bulk SF6	Thode	Crockford et al., 2019	10.1016/j.chemgeo.2019.02.030	2019
Congo	Mbuji-Mayi						1152	888.2	1020.1	Delpomdor et al., 2013b; See summary in Delpomdor and Préat, 2013	Crock19-92		Gypsum		Sulfate			17.6254	0.1	-0.0102839	0.01	-0.0537596		Bulk SF6	Thode	Crockford et al., 2019	10.1016/j.chemgeo.2019.02.030	2019
Congo	Mbuji-Mayi						1152	888.2	1020.1	Delpomdor et al., 2013b; See summary in Delpomdor and Préat, 2013	Crock19-93		Gypsum		Sulfate			16.957	0.1	-0.0105233	0.01	-0.00424799		Bulk SF6	Thode	Crockford et al., 2019	10.1016/j.chemgeo.2019.02.030	2019
Congo	Mbuji-Mayi						1152	888.2	1020.1	Delpomdor et al., 2013b; See summary in Delpomdor and Préat, 2013	Crock19-94		Gypsum		Sulfate			17.3803	0.1	-0.00417784	0.01	-0.119985		Bulk SF6	Thode	Crockford et al., 2019	10.1016/j.chemgeo.2019.02.030	2019
Congo	Mbuji-Mayi						1152	888.2	1020.1	Delpomdor et al., 2013b; See summary in Delpomdor and Préat, 2013	Crock19-95		Gypsum		Sulfate			17.7095	0.1	-0.0154289	0.01	0.0402247		Bulk SF6	Thode	Crockford et al., 2019	10.1016/j.chemgeo.2019.02.030	2019
Dharwar	Cuddapah	Chitravati		Tadpatri			1923	1885	1904	Collins et al., 2015; French et al., 2008	Crock19-158		Gypsum		Sulfate			21.636	0.1	-0.044	0.01	0.619		Bulk SF6	Thode	Crockford et al., 2019	10.1016/j.chemgeo.2019.02.030	2019
Dharwar	Cuddapah	Chitravati		Tadpatri			1923	1885	1904	Collins et al., 2015; French et al., 2008	Crock19-159		Gypsum		Sulfate			23.324	0.1	-0.027	0.01	0.367		Bulk SF6	Thode	Crockford et al., 2019	10.1016/j.chemgeo.2019.02.030	2019
Dharwar	Cuddapah	Chitravati		Tadpatri			1923	1885	1904	Collins et al., 2015; French et al., 2008	Crock19-160		Gypsum		Sulfate			19.0424	0.1	-0.0589656	0.01	0.42842		Bulk SF6	Thode	Crockford et al., 2019	10.1016/j.chemgeo.2019.02.030	2019
Dharwar	Cuddapah	Chitravati		Tadpatri			1923	1885	1904	Collins et al., 2015; French et al., 2008	Crock19-161		Gypsum		Sulfate			22.2245	0.1	-0.0788414	0.01	0.600858		Bulk SF6	Thode	Crockford et al., 2019	10.1016/j.chemgeo.2019.02.030	2019
Dharwar	Cuddapah	Chitravati		Tadpatri			1923	1885	1904	Collins et al., 2015; French et al., 2008	Crock19-162		Gypsum		Sulfate			22.0738	0.1	-0.0761016	0.01	0.384012		Bulk SF6	Thode	Crockford et al., 2019	10.1016/j.chemgeo.2019.02.030	2019
Fennoscandia-Karelian	Onega Basin	Ludikovian Series		Tulomozero			2090	1956	2023	Stepanova et al., 1998; Ovchinnikova et al., 2007; Puchtel et al., 1998;, Martin et al., 2015	Crock19-163		Gypsum		Sulfate			5.39638	0.1	0.00253488	0.01	0.189866		Bulk SF6	Thode	Crockford et al., 2019	10.1016/j.chemgeo.2019.02.030	2019
Fennoscandia-Karelian	Onega Basin	Ludikovian Series		Tulomozero			2090	1956	2023	Stepanova et al., 1998; Ovchinnikova et al., 2007; Puchtel et al., 1998;, Martin et al., 2015	Crock19-164		Gypsum		Sulfate			5.55219	0.1	-0.00241916	0.01	0.230982		Bulk SF6	Thode	Crockford et al., 2019	10.1016/j.chemgeo.2019.02.030	2019
Fennoscandia-Karelian	Onega Basin	Ludikovian Series		Tulomozero			2090	1956	2023	Stepanova et al., 1998; Ovchinnikova et al., 2007; Puchtel et al., 1998;, Martin et al., 2015	Crock19-165		Gypsum		Sulfate			5.18576	0.1	-0.00364883	0.01	-0.0291757		Bulk SF6	Thode	Crockford et al., 2019	10.1016/j.chemgeo.2019.02.030	2019
Kaapvaal	Transvaal - Griqualand West	Postmasburg		Lucknow			2162	2162	2162	Schroder et al., 2008; Swart, 1999; Guo et al., 2009 interpolation	Crock19-179		Gypsum		Sulfate			11.708	0.1	0.00758104	0.01	-0.17907		Bulk SF6	Thode	Crockford et al., 2019	10.1016/j.chemgeo.2019.02.030	2019
Kaapvaal	Transvaal - Griqualand West	Postmasburg		Lucknow			2162	2162	2162	Schroder et al., 2008; Swart, 1999; Guo et al., 2009 interpolation	Crock19-180		Gypsum		Sulfate			27.11	0.1	0.0481766	0.01	-0.169567		Bulk SF6	Thode	Crockford et al., 2019	10.1016/j.chemgeo.2019.02.030	2019
North Australian				Bitter Springs	Loves Creek		1070	657	863.5	Schmidt et al., 2006; Kendall et al., 2006	Crock19-54		Gypsum		Sulfate			18.4163	0.1	0.0315027	0.01	-0.231148		Bulk SF6	Thode	Crockford et al., 2019	10.1016/j.chemgeo.2019.02.030	2019
North Australian				Bitter Springs	Loves Creek		1070	657	863.5	Schmidt et al., 2006; Kendall et al., 2006	Crock19-55		Gypsum		Sulfate			19.659	0.1	0.0254607	0.01	-0.335925		Bulk SF6	Thode	Crockford et al., 2019	10.1016/j.chemgeo.2019.02.030	2019
North Australian				Bitter Springs	Loves Creek		1070	657	863.5	Schmidt et al., 2006; Kendall et al., 2006	Crock19-56		Gypsum		Sulfate			18.8984	0.1	0.036673	0.01	-0.120342		Bulk SF6	Thode	Crockford et al., 2019	10.1016/j.chemgeo.2019.02.030	2019
North Australian				Bitter Springs	Loves Creek		1070	657	863.5	Schmidt et al., 2006; Kendall et al., 2006	Crock19-57		Gypsum		Sulfate			19.0683	0.1	0.0285967	0.01	-0.307904		Bulk SF6	Thode	Crockford et al., 2019	10.1016/j.chemgeo.2019.02.030	2019
North Australian				Bitter Springs	Loves Creek		1070	657	863.5	Schmidt et al., 2006; Kendall et al., 2006	Crock19-58		Gypsum		Sulfate			18.9251	0.1	0.0361322	0.01	-0.193604		Bulk SF6	Thode	Crockford et al., 2019	10.1016/j.chemgeo.2019.02.030	2019
North Australian				Bitter Springs	Loves Creek		1070	657	863.5	Schmidt et al., 2006; Kendall et al., 2006	Crock19-59		Gypsum		Sulfate			18.5601	0.1	0.0155425	0.01	0.17826		Bulk SF6	Thode	Crockford et al., 2019	10.1016/j.chemgeo.2019.02.030	2019
North Australian				Bitter Springs	Loves Creek		1070	657	863.5	Schmidt et al., 2006; Kendall et al., 2006	Crock19-60		Gypsum		Sulfate			18.7868	0.1	0.018078	0.01	-0.2909		Bulk SF6	Thode	Crockford et al., 2019	10.1016/j.chemgeo.2019.02.030	2019
North Australian				Bitter Springs	Loves Creek		1070	657	863.5	Schmidt et al., 2006; Kendall et al., 2006	Crock19-61		Gypsum		Sulfate			19.2151	0.1	0.0279004	0.01	-0.277797		Bulk SF6	Thode	Crockford et al., 2019	10.1016/j.chemgeo.2019.02.030	2019
North Australian				Bitter Springs	Loves Creek		1070	657	863.5	Schmidt et al., 2006; Kendall et al., 2006	Crock19-62		Gypsum		Sulfate			19.4533	0.1	0.0350157	0.01	-0.191726		Bulk SF6	Thode	Crockford et al., 2019	10.1016/j.chemgeo.2019.02.030	2019
North Australian				Bitter Springs	Loves Creek		1070	657	863.5	Schmidt et al., 2006; Kendall et al., 2006	Crock19-63		Gypsum		Sulfate			19.2087	0.1	0.0295012	0.01	-0.345992		Bulk SF6	Thode	Crockford et al., 2019	10.1016/j.chemgeo.2019.02.030	2019
North Australian				Bitter Springs	Loves Creek		1070	657	863.5	Schmidt et al., 2006; Kendall et al., 2006	Crock19-64		Gypsum		Sulfate			20.0539	0.1	0.0215558	0.01	-0.24083		Bulk SF6	Thode	Crockford et al., 2019	10.1016/j.chemgeo.2019.02.030	2019
North Australian				Bitter Springs	Loves Creek		1070	657	863.5	Schmidt et al., 2006; Kendall et al., 2006	Crock19-65		Gypsum		Sulfate			21.981	0.1	0.0285792	0.01	-0.339652		Bulk SF6	Thode	Crockford et al., 2019	10.1016/j.chemgeo.2019.02.030	2019
Slave	Shaler			Kilian			762	723	742.5	Rayner and Rainbird, 2013; vanAcken et al., 2012; Heaman et al., 1992; (see Prince, 2014 Thesis for summary)	Crock19-32		Gypsum		Sulfate			29.5098	0.1	0.0209863	0.01	-0.196425		Bulk SF6	Thode	Crockford et al., 2019	10.1016/j.chemgeo.2019.02.030	2019
Slave	Shaler			Kilian			762	723	742.5	Rayner and Rainbird, 2013; vanAcken et al., 2012; Heaman et al., 1992; (see Prince, 2014 Thesis for summary)	Crock19-33		Gypsum		Sulfate			21.6982	0.1	0.0114976	0.01	-0.265966		Bulk SF6	Thode	Crockford et al., 2019	10.1016/j.chemgeo.2019.02.030	2019
Slave	Shaler			Kilian			762	723	742.5	Rayner and Rainbird, 2013; vanAcken et al., 2012; Heaman et al., 1992; (see Prince, 2014 Thesis for summary)	Crock19-34		Gypsum		Sulfate			28.8749	0.1	0.0224733	0.01	-0.131756		Bulk SF6	Thode	Crockford et al., 2019	10.1016/j.chemgeo.2019.02.030	2019
Slave	Shaler			Kilian			762	723	742.5	Rayner and Rainbird, 2013; vanAcken et al., 2012; Heaman et al., 1992; (see Prince, 2014 Thesis for summary)	Crock19-35		Gypsum		Sulfate			30.09						Bulk SF6	Thode	Crockford et al., 2019	10.1016/j.chemgeo.2019.02.030	2019
Slave	Shaler			Kilian			762	723	742.5	Rayner and Rainbird, 2013; vanAcken et al., 2012; Heaman et al., 1992; (see Prince, 2014 Thesis for summary)	Crock19-36		Gypsum		Sulfate			32.93						Bulk SF6	Thode	Crockford et al., 2019	10.1016/j.chemgeo.2019.02.030	2019
Slave	Shaler			Kilian			762	723	742.5	Rayner and Rainbird, 2013; vanAcken et al., 2012; Heaman et al., 1992; (see Prince, 2014 Thesis for summary)	Crock19-37		Gypsum		Sulfate			33.01						Bulk SF6	Thode	Crockford et al., 2019	10.1016/j.chemgeo.2019.02.030	2019
Slave	Shaler			Kilian			762	723	742.5	Rayner and Rainbird, 2013; vanAcken et al., 2012; Heaman et al., 1992; (see Prince, 2014 Thesis for summary)	Crock19-38		Gypsum		Sulfate			33.4755	0.1	0.0295814	0.01	-0.197206		Bulk SF6	Thode	Crockford et al., 2019	10.1016/j.chemgeo.2019.02.030	2019
Slave	Shaler			Kilian			762	723	742.5	Rayner and Rainbird, 2013; vanAcken et al., 2012; Heaman et al., 1992; (see Prince, 2014 Thesis for summary)	Crock19-39		Gypsum		Sulfate			29.1353	0.1	0.00713141	0.01	-0.173097		Bulk SF6	Thode	Crockford et al., 2019	10.1016/j.chemgeo.2019.02.030	2019
Slave	Shaler			Kilian			762	723	742.5	Rayner and Rainbird, 2013; vanAcken et al., 2012; Heaman et al., 1992; (see Prince, 2014 Thesis for summary)	Crock19-40		Gypsum		Sulfate			31.72						Bulk SF6	Thode	Crockford et al., 2019	10.1016/j.chemgeo.2019.02.030	2019
Slave	Shaler			Kilian			762	723	742.5	Rayner and Rainbird, 2013; vanAcken et al., 2012; Heaman et al., 1992; (see Prince, 2014 Thesis for summary)	Crock19-41		Gypsum		Sulfate			17.8584	0.1	0.00378372	0.01	-0.169962		Bulk SF6	Thode	Crockford et al., 2019	10.1016/j.chemgeo.2019.02.030	2019
Slave	Shaler			Kilian			762	723	742.5	Rayner and Rainbird, 2013; vanAcken et al., 2012; Heaman et al., 1992; (see Prince, 2014 Thesis for summary)	Crock19-42		Gypsum		Sulfate			19.96						Bulk SF6	Thode	Crockford et al., 2019	10.1016/j.chemgeo.2019.02.030	2019
Slave	Shaler			Kilian			762	723	742.5	Rayner and Rainbird, 2013; vanAcken et al., 2012; Heaman et al., 1992; (see Prince, 2014 Thesis for summary)	Crock19-43		Gypsum		Sulfate			24.9811	0.1	-0.176049	0.01	-1.75035		Bulk SF6	Thode	Crockford et al., 2019	10.1016/j.chemgeo.2019.02.030	2019
Slave	Shaler			Kilian			762	723	742.5	Rayner and Rainbird, 2013; vanAcken et al., 2012; Heaman et al., 1992; (see Prince, 2014 Thesis for summary)	Crock19-44		Gypsum		Sulfate			18.3557	0.1	0.0133767	0.01	-0.194282		Bulk SF6	Thode	Crockford et al., 2019	10.1016/j.chemgeo.2019.02.030	2019
Slave	Shaler			Kilian			762	723	742.5	Rayner and Rainbird, 2013; vanAcken et al., 2012; Heaman et al., 1992; (see Prince, 2014 Thesis for summary)	Crock19-45		Gypsum		Sulfate			19.8777	0.1	0.0131341	0.01	-0.192341		Bulk SF6	Thode	Crockford et al., 2019	10.1016/j.chemgeo.2019.02.030	2019
Slave	Shaler			Kilian			762	723	742.5	Rayner and Rainbird, 2013; vanAcken et al., 2012; Heaman et al., 1992; (see Prince, 2014 Thesis for summary)	Crock19-46		Gypsum		Sulfate			21.7322	0.1	0.00726756	0.01	0.203349		Bulk SF6	Thode	Crockford et al., 2019	10.1016/j.chemgeo.2019.02.030	2019
Slave	Shaler			Kilian			762	723	742.5	Rayner and Rainbird, 2013; vanAcken et al., 2012; Heaman et al., 1992; (see Prince, 2014 Thesis for summary)	Crock19-47		Gypsum		Sulfate			18.74						Bulk SF6	Thode	Crockford et al., 2019	10.1016/j.chemgeo.2019.02.030	2019
Slave	Shaler			Kilian			762	723	742.5	Rayner and Rainbird, 2013; vanAcken et al., 2012; Heaman et al., 1992; (see Prince, 2014 Thesis for summary)	Crock19-48		Gypsum		Sulfate			17.93						Bulk SF6	Thode	Crockford et al., 2019	10.1016/j.chemgeo.2019.02.030	2019
Slave	Shaler			Kilian			762	723	742.5	Rayner and Rainbird, 2013; vanAcken et al., 2012; Heaman et al., 1992; (see Prince, 2014 Thesis for summary)	Crock19-49		Gypsum		Sulfate			31.9276	0.1	0.00925562	0.01	-0.249626		Bulk SF6	Thode	Crockford et al., 2019	10.1016/j.chemgeo.2019.02.030	2019
Slave	Shaler			Kilian			762	723	742.5	Rayner and Rainbird, 2013; vanAcken et al., 2012; Heaman et al., 1992; (see Prince, 2014 Thesis for summary)	Crock19-50		Gypsum		Sulfate			15.7679	0.1	0.0206552	0.01	-0.363438		Bulk SF6	Thode	Crockford et al., 2019	10.1016/j.chemgeo.2019.02.030	2019
Slave	Shaler			Kilian			762	723	742.5	Rayner and Rainbird, 2013; vanAcken et al., 2012; Heaman et al., 1992; (see Prince, 2014 Thesis for summary)	Crock19-51		Gypsum		Sulfate			16.2409	0.1	0.024808	0.01	-0.176408		Bulk SF6	Thode	Crockford et al., 2019	10.1016/j.chemgeo.2019.02.030	2019
Slave	Shaler			Kilian			762	723	742.5	Rayner and Rainbird, 2013; vanAcken et al., 2012; Heaman et al., 1992; (see Prince, 2014 Thesis for summary)	Crock19-52		Gypsum		Sulfate			16.6256	0.1	0.0156836	0.01	-0.559968		Bulk SF6	Thode	Crockford et al., 2019	10.1016/j.chemgeo.2019.02.030	2019
Slave	Shaler			Kilian			762	723	742.5	Rayner and Rainbird, 2013; vanAcken et al., 2012; Heaman et al., 1992; (see Prince, 2014 Thesis for summary)	Crock19-53		Gypsum		Sulfate			15.9141	0.1	0.0129649	0.01	-0.180937		Bulk SF6	Thode	Crockford et al., 2019	10.1016/j.chemgeo.2019.02.030	2019
Slave	Shaler			Minto Inlet			891	762	826.5	Rayner and Rainbird, 2013; vanAcken et al., 2012; Heaman et al., 1992; (see Prince, 2014 Thesis for summary)	Crock19-101		Gypsum		Sulfate			17.361	0.1	0.0563928	0.01	-0.0687042		Bulk SF6	Thode	Crockford et al., 2019	10.1016/j.chemgeo.2019.02.030	2019
Slave	Shaler			Minto Inlet			891	762	826.5	Rayner and Rainbird, 2013; vanAcken et al., 2012; Heaman et al., 1992; (see Prince, 2014 Thesis for summary)	Crock19-102		Gypsum		Sulfate			17.247	0.1	0.0286362	0.01	-0.072715		Bulk SF6	Thode	Crockford et al., 2019	10.1016/j.chemgeo.2019.02.030	2019
Slave	Shaler			Minto Inlet			891	762	826.5	Rayner and Rainbird, 2013; vanAcken et al., 2012; Heaman et al., 1992; (see Prince, 2014 Thesis for summary)	Crock19-103		Gypsum		Sulfate			16.9502	0.1	0.0347531	0.01	-0.0604943		Bulk SF6	Thode	Crockford et al., 2019	10.1016/j.chemgeo.2019.02.030	2019
Slave	Shaler			Minto Inlet			891	762	826.5	Rayner and Rainbird, 2013; vanAcken et al., 2012; Heaman et al., 1992; (see Prince, 2014 Thesis for summary)	Crock19-104		Gypsum		Sulfate			16.953	0.1	0.0237972	0.01	0.0210802		Bulk SF6	Thode	Crockford et al., 2019	10.1016/j.chemgeo.2019.02.030	2019
Slave	Shaler			Minto Inlet			891	762	826.5	Rayner and Rainbird, 2013; vanAcken et al., 2012; Heaman et al., 1992; (see Prince, 2014 Thesis for summary)	Crock19-105		Gypsum		Sulfate			17.5423	0.1	0.0259192	0.01	0.026964		Bulk SF6	Thode	Crockford et al., 2019	10.1016/j.chemgeo.2019.02.030	2019
Slave	Shaler			Minto Inlet			891	762	826.5	Rayner and Rainbird, 2013; vanAcken et al., 2012; Heaman et al., 1992; (see Prince, 2014 Thesis for summary)	Crock19-106		Gypsum		Sulfate			19.3592	0.1	0.0141467	0.01	-0.273713		Bulk SF6	Thode	Crockford et al., 2019	10.1016/j.chemgeo.2019.02.030	2019
Slave	Shaler			Minto Inlet			891	762	826.5	Rayner and Rainbird, 2013; vanAcken et al., 2012; Heaman et al., 1992; (see Prince, 2014 Thesis for summary)	Crock19-107		Gypsum		Sulfate			17.5413	0.1	0.0361787	0.01	-0.043464		Bulk SF6	Thode	Crockford et al., 2019	10.1016/j.chemgeo.2019.02.030	2019
Slave	Shaler			Minto Inlet			891	762	826.5	Rayner and Rainbird, 2013; vanAcken et al., 2012; Heaman et al., 1992; (see Prince, 2014 Thesis for summary)	Crock19-108		Gypsum		Sulfate			17.5393	0.1	0.00496877	0.01	-0.170254		Bulk SF6	Thode	Crockford et al., 2019	10.1016/j.chemgeo.2019.02.030	2019
Slave	Shaler			Minto Inlet			891	762	826.5	Rayner and Rainbird, 2013; vanAcken et al., 2012; Heaman et al., 1992; (see Prince, 2014 Thesis for summary)	Crock19-109		Gypsum		Sulfate			17.4002	0.1	0.0175379	0.01	-0.342046		Bulk SF6	Thode	Crockford et al., 2019	10.1016/j.chemgeo.2019.02.030	2019
Slave	Shaler			Minto Inlet			891	762	826.5	Rayner and Rainbird, 2013; vanAcken et al., 2012; Heaman et al., 1992; (see Prince, 2014 Thesis for summary)	Crock19-110		Gypsum		Sulfate			16.7499	0.1	0.0121186	0.01	0.0383498		Bulk SF6	Thode	Crockford et al., 2019	10.1016/j.chemgeo.2019.02.030	2019
Slave	Shaler			Minto Inlet			891	762	826.5	Rayner and Rainbird, 2013; vanAcken et al., 2012; Heaman et al., 1992; (see Prince, 2014 Thesis for summary)	Crock19-111		Gypsum		Sulfate			17.1431	0.1	0.00812673	0.01	-0.107652		Bulk SF6	Thode	Crockford et al., 2019	10.1016/j.chemgeo.2019.02.030	2019
Slave	Shaler			Minto Inlet			891	762	826.5	Rayner and Rainbird, 2013; vanAcken et al., 2012; Heaman et al., 1992; (see Prince, 2014 Thesis for summary)	Crock19-112		Gypsum		Sulfate			15.8351	0.1	0.0308363	0.01	-0.215145		Bulk SF6	Thode	Crockford et al., 2019	10.1016/j.chemgeo.2019.02.030	2019
Slave	Shaler			Minto Inlet			891	762	826.5	Rayner and Rainbird, 2013; vanAcken et al., 2012; Heaman et al., 1992; (see Prince, 2014 Thesis for summary)	Crock19-113		Gypsum		Sulfate			17.3935	0.1	0.0344299	0.01	-0.048017		Bulk SF6	Thode	Crockford et al., 2019	10.1016/j.chemgeo.2019.02.030	2019
Slave	Shaler			Minto Inlet			891	762	826.5	Rayner and Rainbird, 2013; vanAcken et al., 2012; Heaman et al., 1992; (see Prince, 2014 Thesis for summary)	Crock19-114		Gypsum		Sulfate			17.9656	0.1	0.0126747	0.01	-0.136882		Bulk SF6	Thode	Crockford et al., 2019	10.1016/j.chemgeo.2019.02.030	2019
Slave	Shaler			Minto Inlet			891	762	826.5	Rayner and Rainbird, 2013; vanAcken et al., 2012; Heaman et al., 1992; (see Prince, 2014 Thesis for summary)	Crock19-115		Gypsum		Sulfate			17.7497	0.1	0.0281691	0.01	-0.0470998		Bulk SF6	Thode	Crockford et al., 2019	10.1016/j.chemgeo.2019.02.030	2019
Slave	Shaler			Minto Inlet			891	762	826.5	Rayner and Rainbird, 2013; vanAcken et al., 2012; Heaman et al., 1992; (see Prince, 2014 Thesis for summary)	Crock19-116		Gypsum		Sulfate			16.0455	0.1	-0.0108798	0.01	-0.0673641		Bulk SF6	Thode	Crockford et al., 2019	10.1016/j.chemgeo.2019.02.030	2019
Slave	Shaler			Minto Inlet			891	762	826.5	Rayner and Rainbird, 2013; vanAcken et al., 2012; Heaman et al., 1992; (see Prince, 2014 Thesis for summary)	Crock19-117		Gypsum		Sulfate			16.621	0.1	0.0134825	0.01	-0.0900791		Bulk SF6	Thode	Crockford et al., 2019	10.1016/j.chemgeo.2019.02.030	2019
Slave	Shaler			Minto Inlet			891	762	826.5	Rayner and Rainbird, 2013; vanAcken et al., 2012; Heaman et al., 1992; (see Prince, 2014 Thesis for summary)	Crock19-118		Gypsum		Sulfate			18.2217	0.1	0.0213119	0.01	-0.0561146		Bulk SF6	Thode	Crockford et al., 2019	10.1016/j.chemgeo.2019.02.030	2019
Slave	Mackenzie Mountains	Coates Lake		Redstone River			775	732	753.5	Rooney et al., 2014; Milton et al., 2017	Crock19-27		Gypsum		Sulfate			21.8865	0.1	-0.00182985	0.01	-0.224702		Bulk SF6	Thode	Crockford et al., 2019	10.1016/j.chemgeo.2019.02.030	2019
Slave	Mackenzie Mountains	Coates Lake		Redstone River			775	732	753.5	Rooney et al., 2014; Milton et al., 2017	Crock19-28		Gypsum		Sulfate			20.8659	0.1	-0.00306868	0.01	-0.0987781		Bulk SF6	Thode	Crockford et al., 2019	10.1016/j.chemgeo.2019.02.030	2019
Slave	Mackenzie Mountains	Coates Lake		Redstone River			775	732	753.5	Rooney et al., 2014; Milton et al., 2017	Crock19-29		Gypsum		Sulfate			23.5136	0.1	0.0162704	0.01	-0.23248		Bulk SF6	Thode	Crockford et al., 2019	10.1016/j.chemgeo.2019.02.030	2019
Slave	Mackenzie Mountains	Coates Lake		Redstone River			775	732	753.5	Rooney et al., 2014; Milton et al., 2017	Crock19-30		Gypsum		Sulfate			23.9881	0.1	0.0165061	0.01	-0.191541		Bulk SF6	Thode	Crockford et al., 2019	10.1016/j.chemgeo.2019.02.030	2019
Slave	Mackenzie Mountains	Coates Lake		Redstone River			775	732	753.5	Rooney et al., 2014; Milton et al., 2017	Crock19-31		Gypsum		Sulfate			23.6897	0.1	0.0122506	0.01	-0.18669		Bulk SF6	Thode	Crockford et al., 2019	10.1016/j.chemgeo.2019.02.030	2019
Slave	Mackenzie Mountains	Little Dal		Ten Stone			891	762	826.5	Rayner and Rainbird, 2013; vanAcken et al., 2012; Heaman et al., 1992; Assumed equivalent of Minto Inlet Fm. Turner and Bekker, 2016 (see Prince, 2014 Thesis for summary)	Crock19-66		Gypsum		Sulfate			17.8051	0.1	0.0309932	0.01	-0.176185		Bulk SF6	Thode	Crockford et al., 2019	10.1016/j.chemgeo.2019.02.030	2019
Slave	Mackenzie Mountains	Little Dal		Ten Stone			891	762	826.5	Rayner and Rainbird, 2013; vanAcken et al., 2012; Heaman et al., 1992; Assumed equivalent of Minto Inlet Fm. Turner and Bekker, 2016 (see Prince, 2014 Thesis for summary)	Crock19-67		Gypsum		Sulfate			17.2742	0.1	0.0214434	0.01	-0.252374		Bulk SF6	Thode	Crockford et al., 2019	10.1016/j.chemgeo.2019.02.030	2019
Slave	Mackenzie Mountains	Little Dal		Ten Stone			891	762	826.5	Rayner and Rainbird, 2013; vanAcken et al., 2012; Heaman et al., 1992; Assumed equivalent of Minto Inlet Fm. Turner and Bekker, 2016 (see Prince, 2014 Thesis for summary)	Crock19-68		Gypsum		Sulfate			17.5437	0.1	0.0339615	0.01	-0.262451		Bulk SF6	Thode	Crockford et al., 2019	10.1016/j.chemgeo.2019.02.030	2019
Slave	Mackenzie Mountains	Little Dal		Ten Stone			891	762	826.5	Rayner and Rainbird, 2013; vanAcken et al., 2012; Heaman et al., 1992; Assumed equivalent of Minto Inlet Fm. Turner and Bekker, 2016 (see Prince, 2014 Thesis for summary)	Crock19-69		Gypsum		Sulfate			16.9188	0.1	0.0172363	0.01	-0.202551		Bulk SF6	Thode	Crockford et al., 2019	10.1016/j.chemgeo.2019.02.030	2019
Slave	Mackenzie Mountains	Little Dal		Ten Stone			891	762	826.5	Rayner and Rainbird, 2013; vanAcken et al., 2012; Heaman et al., 1992; Assumed equivalent of Minto Inlet Fm. Turner and Bekker, 2016 (see Prince, 2014 Thesis for summary)	Crock19-70		Gypsum		Sulfate			19.4113	0.1	0.0208159	0.01	-0.251792		Bulk SF6	Thode	Crockford et al., 2019	10.1016/j.chemgeo.2019.02.030	2019
Slave	Mackenzie Mountains	Little Dal		Ten Stone			891	762	826.5	Rayner and Rainbird, 2013; vanAcken et al., 2012; Heaman et al., 1992; Assumed equivalent of Minto Inlet Fm. Turner and Bekker, 2016 (see Prince, 2014 Thesis for summary)	Crock19-71		Gypsum		Sulfate			18.8297	0.1	0.0288982	0.01	-0.230521		Bulk SF6	Thode	Crockford et al., 2019	10.1016/j.chemgeo.2019.02.030	2019
Slave	Mackenzie Mountains	Little Dal		Ten Stone			891	762	826.5	Rayner and Rainbird, 2013; vanAcken et al., 2012; Heaman et al., 1992; Assumed equivalent of Minto Inlet Fm. Turner and Bekker, 2016 (see Prince, 2014 Thesis for summary)	Crock19-72		Gypsum		Sulfate			19.4535	0.1	0.026028	0.01	-0.209721		Bulk SF6	Thode	Crockford et al., 2019	10.1016/j.chemgeo.2019.02.030	2019
Slave	Mackenzie Mountains	Little Dal		Ten Stone			891	762	826.5	Rayner and Rainbird, 2013; vanAcken et al., 2012; Heaman et al., 1992; Assumed equivalent of Minto Inlet Fm. Turner and Bekker, 2016 (see Prince, 2014 Thesis for summary)	Crock19-73		Gypsum		Sulfate			19.5692	0.1	0.0521429	0.01	-0.384031		Bulk SF6	Thode	Crockford et al., 2019	10.1016/j.chemgeo.2019.02.030	2019
Slave	Mackenzie Mountains	Little Dal		Ten Stone			891	762	826.5	Rayner and Rainbird, 2013; vanAcken et al., 2012; Heaman et al., 1992; Assumed equivalent of Minto Inlet Fm. Turner and Bekker, 2016 (see Prince, 2014 Thesis for summary)	Crock19-74		Gypsum		Sulfate			20.1031	0.1	0.024662	0.01	-0.307579		Bulk SF6	Thode	Crockford et al., 2019	10.1016/j.chemgeo.2019.02.030	2019
Slave	Mackenzie Mountains	Little Dal		Ten Stone			891	762	826.5	Rayner and Rainbird, 2013; vanAcken et al., 2012; Heaman et al., 1992; Assumed equivalent of Minto Inlet Fm. Turner and Bekker, 2016 (see Prince, 2014 Thesis for summary)	Crock19-75		Gypsum		Sulfate			20.7958	0.1	0.0255874	0.01	-0.305424		Bulk SF6	Thode	Crockford et al., 2019	10.1016/j.chemgeo.2019.02.030	2019
Slave	Mackenzie Mountains	Little Dal		Ten Stone			891	762	826.5	Rayner and Rainbird, 2013; vanAcken et al., 2012; Heaman et al., 1992; Assumed equivalent of Minto Inlet Fm. Turner and Bekker, 2016 (see Prince, 2014 Thesis for summary)	Crock19-76		Gypsum		Sulfate			17.3757	0.1	0.0396388	0.01	-0.333477		Bulk SF6	Thode	Crockford et al., 2019	10.1016/j.chemgeo.2019.02.030	2019
Slave	Mackenzie Mountains	Little Dal		Ten Stone			891	762	826.5	Rayner and Rainbird, 2013; vanAcken et al., 2012; Heaman et al., 1992; Assumed equivalent of Minto Inlet Fm. Turner and Bekker, 2016 (see Prince, 2014 Thesis for summary)	Crock19-77		Gypsum		Sulfate			19.658	0.1	0.041598	0.01	-0.35712		Bulk SF6	Thode	Crockford et al., 2019	10.1016/j.chemgeo.2019.02.030	2019
Slave	Mackenzie Mountains	Little Dal		Ten Stone			891	762	826.5	Rayner and Rainbird, 2013; vanAcken et al., 2012; Heaman et al., 1992; Assumed equivalent of Minto Inlet Fm. Turner and Bekker, 2016 (see Prince, 2014 Thesis for summary)	Crock19-78		Gypsum		Sulfate			18.3075	0.1	0.0117886	0.01	0.207079		Bulk SF6	Thode	Crockford et al., 2019	10.1016/j.chemgeo.2019.02.030	2019
Superior	Bylot	Uluksan		Angmaat Formation			1060	1030	1045	Gibson et al., 2017	Crock19-130		Gypsum		Sulfate			21.5236	0.1	0.0153299	0.01	-0.114096		Bulk SF6	Thode	Crockford et al., 2019	10.1016/j.chemgeo.2019.02.030	2019
Superior	Bylot	Uluksan		Angmaat Formation			1060	1030	1045	Gibson et al., 2017	Crock19-131		Gypsum		Sulfate			21.6627	0.1	-0.00113093	0.01	-0.123564		Bulk SF6	Thode	Crockford et al., 2019	10.1016/j.chemgeo.2019.02.030	2019
Superior	Bylot	Uluksan		Angmaat Formation			1060	1030	1045	Gibson et al., 2017	Crock19-132		Gypsum		Sulfate			22.4275	0.1	0.0369006	0.01	-0.268082		Bulk SF6	Thode	Crockford et al., 2019	10.1016/j.chemgeo.2019.02.030	2019
Superior	Bylot	Uluksan		Angmaat Formation			1060	1030	1045	Gibson et al., 2017	Crock19-133		Gypsum		Sulfate			21.2318	0.1	0.0129273	0.01	-0.202523		Bulk SF6	Thode	Crockford et al., 2019	10.1016/j.chemgeo.2019.02.030	2019
Superior	Bylot	Uluksan		Angmaat Formation			1060	1030	1045	Gibson et al., 2017	Crock19-134		Gypsum		Sulfate			21.8398	0.1	0.0280114	0.01	-0.291713		Bulk SF6	Thode	Crockford et al., 2019	10.1016/j.chemgeo.2019.02.030	2019
Superior	Bylot	Uluksan		Angmaat Formation			1060	1030	1045	Gibson et al., 2017	Crock19-135		Gypsum		Sulfate			22.9401	0.1	0.0246774	0.01	-0.237808		Bulk SF6	Thode	Crockford et al., 2019	10.1016/j.chemgeo.2019.02.030	2019
Superior	Bylot	Uluksan		Angmaat Formation			1060	1030	1045	Gibson et al., 2017	Crock19-136		Gypsum		Sulfate			21.5018	0.1	0.00529152	0.01	0.392852		Bulk SF6	Thode	Crockford et al., 2019	10.1016/j.chemgeo.2019.02.030	2019
Superior	Bylot	Uluksan		Angmaat Formation			1060	1030	1045	Gibson et al., 2017	Crock19-137		Gypsum		Sulfate			33.3522	0.1	0.0265887	0.01	-0.338714		Bulk SF6	Thode	Crockford et al., 2019	10.1016/j.chemgeo.2019.02.030	2019
Superior	Bylot	Uluksan		Angmaat Formation			1060	1030	1045	Gibson et al., 2017	Crock19-138		Gypsum		Sulfate			31.4506	0.1	0.0759123	0.01	-0.421212		Bulk SF6	Thode	Crockford et al., 2019	10.1016/j.chemgeo.2019.02.030	2019
Superior	Huronian	Cobalt		Gordon Lake			2318	2298	2308	Rasmussen et al., 2013	Crock19-186		Gypsum		Sulfate			15.8364	0.1	0.0359509	0.01	-0.125175		Bulk SF6	Thode	Crockford et al., 2019	10.1016/j.chemgeo.2019.02.030	2019
Superior	Huronian	Cobalt		Gordon Lake			2318	2298	2308	Rasmussen et al., 2013	Crock19-187		Gypsum		Sulfate			15.8831	0.1	0.0136713	0.01	-0.157469		Bulk SF6	Thode	Crockford et al., 2019	10.1016/j.chemgeo.2019.02.030	2019
Superior	Huronian	Cobalt		Gordon Lake			2318	2298	2308	Rasmussen et al., 2013	Crock19-188		Gypsum		Sulfate			15.1469	0.1	0.0225334	0.01	0.282465		Bulk SF6	Thode	Crockford et al., 2019	10.1016/j.chemgeo.2019.02.030	2019
Superior	Huronian	Cobalt		Gordon Lake			2318	2298	2308	Rasmussen et al., 2013	Crock19-189		Gypsum		Sulfate			15.7782	0.1	0.0377183	0.01	-0.113159		Bulk SF6	Thode	Crockford et al., 2019	10.1016/j.chemgeo.2019.02.030	2019
Superior	Huronian	Cobalt		Gordon Lake			2318	2298	2308	Rasmussen et al., 2013	Crock19-190		Gypsum		Sulfate			15.9379	0.1	0.0222721	0.01	-0.062407		Bulk SF6	Thode	Crockford et al., 2019	10.1016/j.chemgeo.2019.02.030	2019
Superior	Huronian	Cobalt		Gordon Lake			2318	2298	2308	Rasmussen et al., 2013	Crock19-191		Gypsum		Sulfate			15.991	0.1	0.042151	0.01	-0.0505424		Bulk SF6	Thode	Crockford et al., 2019	10.1016/j.chemgeo.2019.02.030	2019
Superior	Huronian	Cobalt		Gordon Lake			2318	2298	2308	Rasmussen et al., 2013	Crock19-192		Gypsum		Sulfate			15.2734	0.1	0.032411	0.01	0.500174		Bulk SF6	Thode	Crockford et al., 2019	10.1016/j.chemgeo.2019.02.030	2019
Superior	Huronian	Cobalt		Gordon Lake			2318	2298	2308	Rasmussen et al., 2013	Crock19-193		Gypsum		Sulfate			15.8341	0.1	0.0333705	0.01	0.0550883		Bulk SF6	Thode	Crockford et al., 2019	10.1016/j.chemgeo.2019.02.030	2019
Superior	Huronian	Cobalt		Gordon Lake			2318	2298	2308	Rasmussen et al., 2013	Crock19-194		Gypsum		Sulfate			15.7288	0.1	0.042812	0.01	0.00741368		Bulk SF6	Thode	Crockford et al., 2019	10.1016/j.chemgeo.2019.02.030	2019
Superior	Huronian	Cobalt		Gordon Lake			2318	2298	2308	Rasmussen et al., 2013	Crock19-195		Gypsum		Sulfate			13.1158	0.1	0.0654886	0.01	-0.128665		Bulk SF6	Thode	Crockford et al., 2019	10.1016/j.chemgeo.2019.02.030	2019
Superior	Huronian	Cobalt		Gordon Lake			2318	2298	2308	Rasmussen et al., 2013	Crock19-196		Gypsum		Sulfate			16.1375	0.1	0.0704053	0.01	0.0341632		Bulk SF6	Thode	Crockford et al., 2019	10.1016/j.chemgeo.2019.02.030	2019
Superior	Huronian	Cobalt		Gordon Lake			2318	2298	2308	Rasmussen et al., 2013	Crock19-197		Gypsum		Sulfate			14.1532	0.1	0.0476699	0.01	-0.142605		Bulk SF6	Thode	Crockford et al., 2019	10.1016/j.chemgeo.2019.02.030	2019
Superior	Huronian	Cobalt		Gordon Lake			2318	2298	2308	Rasmussen et al., 2013	Crock19-198		Gypsum		Sulfate			14.2408	0.1	0.0448354	0.01	0.125837		Bulk SF6	Thode	Crockford et al., 2019	10.1016/j.chemgeo.2019.02.030	2019
Superior	Huronian	Cobalt		Gordon Lake			2318	2298	2308	Rasmussen et al., 2013	Crock19-199		Gypsum		Sulfate			13.7786	0.1	0.0373901	0.01	0.249311		Bulk SF6	Thode	Crockford et al., 2019	10.1016/j.chemgeo.2019.02.030	2019
Superior	Huronian	Cobalt		Gordon Lake			2318	2298	2308	Rasmussen et al., 2013	Crock19-200		Gypsum		Sulfate			16.032	0.1	0.108564	0.01	2.35538		Bulk SF6	Thode	Crockford et al., 2019	10.1016/j.chemgeo.2019.02.030	2019
Superior	Huronian	Cobalt		Gordon Lake			2318	2298	2308	Rasmussen et al., 2013	Crock19-201		Gypsum		Sulfate			14.0422	0.1	0.0335606	0.01	-0.164763		Bulk SF6	Thode	Crockford et al., 2019	10.1016/j.chemgeo.2019.02.030	2019
Superior	Bylot	Eqalulik		Iqqittuq Formation			1060	1030	1045	Gibson et al., 2017	Crock19-119		Gypsum		Sulfate			25.806	0.1	0.034091	0.01	-0.319313		Bulk SF6	Thode	Crockford et al., 2019	10.1016/j.chemgeo.2019.02.030	2019
Superior	Bylot	Eqalulik		Iqqittuq Formation			1060	1030	1045	Gibson et al., 2017	Crock19-120		Gypsum		Sulfate			27.3037	0.1	0.0479624	0.01	-0.433386		Bulk SF6	Thode	Crockford et al., 2019	10.1016/j.chemgeo.2019.02.030	2019
Superior	Bylot	Eqalulik		Iqqittuq Formation			1060	1030	1045	Gibson et al., 2017	Crock19-121		Gypsum		Sulfate			35.8106	0.1	0.0257379	0.01	-0.353062		Bulk SF6	Thode	Crockford et al., 2019	10.1016/j.chemgeo.2019.02.030	2019
Superior	Bylot	Eqalulik		Iqqittuq Formation			1060	1030	1045	Gibson et al., 2017	Crock19-122		Gypsum		Sulfate			31.4008	0.1	0.0512635	0.01	-0.356979		Bulk SF6	Thode	Crockford et al., 2019	10.1016/j.chemgeo.2019.02.030	2019
Superior	Bylot	Eqalulik		Iqqittuq Formation			1060	1030	1045	Gibson et al., 2017	Crock19-123		Gypsum		Sulfate			33.5902	0.1	0.0571043	0.01	-0.421183		Bulk SF6	Thode	Crockford et al., 2019	10.1016/j.chemgeo.2019.02.030	2019
Superior	Bylot	Eqalulik		Iqqittuq Formation			1060	1030	1045	Gibson et al., 2017	Crock19-124		Gypsum		Sulfate			29.8397	0.1	0.0706496	0.01	-0.433385		Bulk SF6	Thode	Crockford et al., 2019	10.1016/j.chemgeo.2019.02.030	2019
Superior	Bylot	Eqalulik		Iqqittuq Formation			1060	1030	1045	Gibson et al., 2017	Crock19-125		Gypsum		Sulfate			33.6659	0.1	0.0303687	0.01	-0.311387		Bulk SF6	Thode	Crockford et al., 2019	10.1016/j.chemgeo.2019.02.030	2019
Superior	Bylot	Eqalulik		Iqqittuq Formation			1060	1030	1045	Gibson et al., 2017	Crock19-126		Gypsum		Sulfate			28.2456	0.1	-0.0100185	0.01	0.0299298		Bulk SF6	Thode	Crockford et al., 2019	10.1016/j.chemgeo.2019.02.030	2019
Superior	Bylot	Eqalulik		Iqqittuq Formation			1060	1030	1045	Gibson et al., 2017	Crock19-127		Gypsum		Sulfate			23.8993	0.1	0.0224232	0.01	-0.203902		Bulk SF6	Thode	Crockford et al., 2019	10.1016/j.chemgeo.2019.02.030	2019
Superior	Bylot	Eqalulik		Iqqittuq Formation			1060	1030	1045	Gibson et al., 2017	Crock19-128		Gypsum		Sulfate			29.8397	0.1	0.0706496	0.01	-0.433385		Bulk SF6	Thode	Crockford et al., 2019	10.1016/j.chemgeo.2019.02.030	2019
Superior	Bylot	Eqalulik		Iqqittuq Formation			1060	1030	1045	Gibson et al., 2017	Crock19-129		Gypsum		Sulfate			26.0511	0.1	0.0429283	0.01	-0.359018		Bulk SF6	Thode	Crockford et al., 2019	10.1016/j.chemgeo.2019.02.030	2019
Superior	Bylot	Eqalulik		Iqqittuq Formation			1060	1030	1045	Gibson et al., 2017	Crock19-139		Gypsum		Sulfate			26.0044	0.1	0.0273759	0.01	0.543293		Bulk SF6	Thode	Crockford et al., 2019	10.1016/j.chemgeo.2019.02.030	2019
Superior	Bylot	Eqalulik		Iqqittuq Formation			1060	1030	1045	Gibson et al., 2017	Crock19-140		Gypsum		Sulfate			28.4892	0.1	-0.0133643	0.01	-0.0515685		Bulk SF6	Thode	Crockford et al., 2019	10.1016/j.chemgeo.2019.02.030	2019
Superior	Bylot	Eqalulik		Iqqittuq Formation			1060	1030	1045	Gibson et al., 2017	Crock19-141		Gypsum		Sulfate			33.9435	0.1	0.0524311	0.01	-0.392242		Bulk SF6	Thode	Crockford et al., 2019	10.1016/j.chemgeo.2019.02.030	2019
Superior	Bylot	Eqalulik		Iqqittuq Formation			1060	1030	1045	Gibson et al., 2017	Crock19-142		Gypsum		Sulfate			28.3354	0.1	0.0713118	0.01	-0.352984		Bulk SF6	Thode	Crockford et al., 2019	10.1016/j.chemgeo.2019.02.030	2019
Superior	Bylot	Eqalulik		Iqqittuq Formation			1060	1030	1045	Gibson et al., 2017	Crock19-143		Gypsum		Sulfate			28.6125	0.1	0.0459167	0.01	-0.495681		Bulk SF6	Thode	Crockford et al., 2019	10.1016/j.chemgeo.2019.02.030	2019
Superior	Bylot	Eqalulik		Iqqittuq Formation			1060	1030	1045	Gibson et al., 2017	Crock19-144		Gypsum		Sulfate			22.3788	0.1	0.00630008	0.01	-0.221505		Bulk SF6	Thode	Crockford et al., 2019	10.1016/j.chemgeo.2019.02.030	2019
Superior	Bylot	Eqalulik		Iqqittuq Formation			1060	1030	1045	Gibson et al., 2017	Crock19-145		Gypsum		Sulfate			26.7779	0.1	0.0482173	0.01	-0.354922		Bulk SF6	Thode	Crockford et al., 2019	10.1016/j.chemgeo.2019.02.030	2019
Superior	Bylot	Eqalulik		Iqqittuq Formation			1060	1030	1045	Gibson et al., 2017	Crock19-146		Gypsum		Sulfate			33.7237	0.1	0.0408521	0.01	-0.307314		Bulk SF6	Thode	Crockford et al., 2019	10.1016/j.chemgeo.2019.02.030	2019
Superior	Bylot	Eqalulik		Iqqittuq Formation			1060	1030	1045	Gibson et al., 2017	Crock19-147		Gypsum		Sulfate			36.4079	0.1	0.0312079	0.01	-0.198709		Bulk SF6	Thode	Crockford et al., 2019	10.1016/j.chemgeo.2019.02.030	2019
Zimbabwe	Magondi	Lomagundi		Lomagundi			2200	2100	2150	Schidlowski and Todt, 1998	Crock19-171		Gypsum		Sulfate			11.2201	0.1	-0.0300735	0.01	-0.846012		Bulk SF6	Thode	Crockford et al., 2019	10.1016/j.chemgeo.2019.02.030	2019
Zimbabwe	Magondi	Lomagundi		Lomagundi			2200	2100	2150	Schidlowski and Todt, 1998	Crock19-172		Gypsum		Sulfate			10.165	0.1	0.000114086	0.01	-0.132173		Bulk SF6	Thode	Crockford et al., 2019	10.1016/j.chemgeo.2019.02.030	2019
Zimbabwe	Magondi	Lomagundi		Lomagundi			2200	2100	2150	Schidlowski and Todt, 1998	Crock19-173		Gypsum		Sulfate			11.8474	0.1	0.0114402	0.01	0.0508879		Bulk SF6	Thode	Crockford et al., 2019	10.1016/j.chemgeo.2019.02.030	2019
Zimbabwe	Magondi	Lomagundi		Lomagundi			2200	2100	2150	Schidlowski and Todt, 1998	Crock19-174		Gypsum		Sulfate			13.3466	0.1	0.00736651	0.01	0.454834		Bulk SF6	Thode	Crockford et al., 2019	10.1016/j.chemgeo.2019.02.030	2019
Zimbabwe	Magondi	Lomagundi		Lomagundi			2200	2100	2150	Schidlowski and Todt, 1998	Crock19-175		Gypsum		Sulfate			16.8125	0.1	-0.0198578	0.01	-0.883431		Bulk SF6	Thode	Crockford et al., 2019	10.1016/j.chemgeo.2019.02.030	2019
Zimbabwe	Magondi	Lomagundi		Lomagundi			2200	2100	2150	Schidlowski and Todt, 1998	Crock19-176		Gypsum		Sulfate			16.82	0.1	-0.00955243	0.01	-0.555408		Bulk SF6	Thode	Crockford et al., 2019	10.1016/j.chemgeo.2019.02.030	2019
Zimbabwe	Magondi	Lomagundi		Lomagundi			2200	2100	2150	Schidlowski and Todt, 1998	Crock19-177		Gypsum		Sulfate			18.9103	0.1	0.0437297	0.01	0.409798		Bulk SF6	Thode	Crockford et al., 2019	10.1016/j.chemgeo.2019.02.030	2019
Zimbabwe	Magondi	Lomagundi		Lomagundi			2200	2100	2150	Schidlowski and Todt, 1998	Crock19-178		Gypsum		Sulfate			12.3014	0.1	0.00367765	0.01	-0.298524		Bulk SF6	Thode	Crockford et al., 2019	10.1016/j.chemgeo.2019.02.030	2019
Zimbabwe	Magondi	Deweras		Norah			2238	2194	2216	Sawada et al., 2019	Crock19-181		Gypsum		Sulfate			9.24992	0.1	0.0429001	0.01	-0.256177		Bulk SF6	Thode	Crockford et al., 2019	10.1016/j.chemgeo.2019.02.030	2019
Zimbabwe	Magondi	Deweras		Norah			2238	2194	2216	Sawada et al., 2019	Crock19-182		Gypsum		Sulfate			5.34614	0.1	0.0359011	0.01	-0.0471547		Bulk SF6	Thode	Crockford et al., 2019	10.1016/j.chemgeo.2019.02.030	2019
Zimbabwe	Magondi	Deweras		Norah			2238	2194	2216	Sawada et al., 2019	Crock19-183		Gypsum		Sulfate			5.08172	0.1	0.0311564	0.01	0.0387055		Bulk SF6	Thode	Crockford et al., 2019	10.1016/j.chemgeo.2019.02.030	2019
Zimbabwe	Magondi	Deweras		Norah			2238	2194	2216	Sawada et al., 2019	Crock19-184		Gypsum		Sulfate			5.56893	0.1	0.0575028	0.01	0.377053		Bulk SF6	Thode	Crockford et al., 2019	10.1016/j.chemgeo.2019.02.030	2019
Zimbabwe	Magondi	Deweras		Norah			2238	2194	2216	Sawada et al., 2019	Crock19-185		Gypsum		Sulfate			6.26879	0.1	0.0266171	0.01	-0.149783		Bulk SF6	Thode	Crockford et al., 2019	10.1016/j.chemgeo.2019.02.030	2019
				Axel Heiberg Island			0	0	0	From Crockford et al., 2019; Ediacaran sediments	Crock19-4		Gypsum		Sulfate			18.5824	0.1	0.0384064	0.01	-0.396629		Bulk SF6	Thode	Crockford et al., 2019	10.1016/j.chemgeo.2019.02.030	2019
				Axel Heiberg Island			0	0	0	From Crockford et al., 2019; Ediacaran sediments	Crock19-5		Gypsum		Sulfate			19.4408	0.1	0.0293104	0.01	-0.321561		Bulk SF6	Thode	Crockford et al., 2019	10.1016/j.chemgeo.2019.02.030	2019
				Badwater Basin			0	0	0	From Crockford et al., 2019; Ediacaran sediments	Crock19-3		Gypsum		Sulfate			15.8182	0.1	-0.0166131	0.01	0.282309		Bulk SF6	Thode	Crockford et al., 2019	10.1016/j.chemgeo.2019.02.030	2019
	Officer Basin			Browne Formation			830	830	830	Hill et al., 200; Macdonald et al., 2010	Crock19-79		Gypsum		Sulfate			15.0564	0.1	0.00196209	0.01	-0.0857962		Bulk SF6	Thode	Crockford et al., 2019	10.1016/j.chemgeo.2019.02.030	2019
	Officer Basin			Browne Formation			830	830	830	Hill et al., 200; Macdonald et al., 2010	Crock19-80		Gypsum		Sulfate			15.9633	0.1	0.00443295	0.01	-0.222809		Bulk SF6	Thode	Crockford et al., 2019	10.1016/j.chemgeo.2019.02.030	2019
	Officer Basin			Browne Formation			830	830	830	Hill et al., 200; Macdonald et al., 2010	Crock19-81		Gypsum		Sulfate			15.1264	0.1	0.00495091	0.01	0.460657		Bulk SF6	Thode	Crockford et al., 2019	10.1016/j.chemgeo.2019.02.030	2019
				Haughton Impact Structure			14	14	14	From Crockford et al., 2019; Ediacaran sediments	Crock19-7		Terrestrial Sulfates		Sulfate			6.38						Bulk SF6	Thode	Crockford et al., 2019	10.1016/j.chemgeo.2019.02.030	2019
				Haughton Impact Structure			14	14	14	From Crockford et al., 2019; Ediacaran sediments	Crock19-8		Terrestrial Sulfates		Sulfate			2.39						Bulk SF6	Thode	Crockford et al., 2019	10.1016/j.chemgeo.2019.02.030	2019
				Haughton Impact Structure			14	14	14	From Crockford et al., 2019; Ediacaran sediments	Crock19-9		Terrestrial Sulfates		Sulfate			0.7						Bulk SF6	Thode	Crockford et al., 2019	10.1016/j.chemgeo.2019.02.030	2019
				Haughton Impact Structure			14	14	14		Crock19-10		Terrestrial Sulfates		Sulfate			29.4						Bulk SF6	Thode	Crockford et al., 2019	10.1016/j.chemgeo.2019.02.030	2019
				Haughton Impact Structure			14	14	14		Crock19-11		Terrestrial Sulfates		Sulfate			5						Bulk SF6	Thode	Crockford et al., 2019	10.1016/j.chemgeo.2019.02.030	2019
				Haughton Impact Structure			14	14	14		Crock19-12		Terrestrial Sulfates		Sulfate			-18.9						Bulk SF6	Thode	Crockford et al., 2019	10.1016/j.chemgeo.2019.02.030	2019
				Iran			545	545	545		Crock19-13		Gypsum		Sulfate			18.7572	0.1	0.00547569	0.01	0.0640802		Bulk SF6	Thode	Crockford et al., 2019	10.1016/j.chemgeo.2019.02.030	2019
				Iran			545	545	545		Crock19-14		Gypsum		Sulfate			23.0208	0.1	0.0384952	0.01	-0.389664		Bulk SF6	Thode	Crockford et al., 2019	10.1016/j.chemgeo.2019.02.030	2019
				Iran			545	545	545		Crock19-15		Gypsum		Sulfate			22.6335	0.1	0.0216111	0.01	-0.283617		Bulk SF6	Thode	Crockford et al., 2019	10.1016/j.chemgeo.2019.02.030	2019
				Iran			545	545	545		Crock19-16		Gypsum		Sulfate			25.7476	0.1	-0.00222506	0.01	-0.191958		Bulk SF6	Thode	Crockford et al., 2019	10.1016/j.chemgeo.2019.02.030	2019
				Iran			545	545	545		Crock19-17		Gypsum		Sulfate			17.9167	0.1	0.0132842	0.01	-0.0649622		Bulk SF6	Thode	Crockford et al., 2019	10.1016/j.chemgeo.2019.02.030	2019
				Muddy Mt. Nevada			0	0	0	From Crockford et al., 2019; Ediacaran sediments	Crock19-1		Gypsum		Sulfate			9.35498	0.1	-0.0170071	0.01	-0.187287		Bulk SF6	Thode	Crockford et al., 2019	10.1016/j.chemgeo.2019.02.030	2019
	Baikit Anteclise	Kamo		Oskoba			560	560	560	From Crockford et al., 2019; Ediacaran sediments	Crock19-18		Gypsum		Sulfate			45.0123	0.1	0.017009	0.01	-0.317924		Bulk SF6	Thode	Crockford et al., 2019	10.1016/j.chemgeo.2019.02.030	2019
	Baikit Anteclise	Kamo		Oskoba			560	560	560	From Crockford et al., 2019; Ediacaran sediments	Crock19-19		Gypsum		Sulfate			44.8342	0.1	0.0211601	0.01	-0.438726		Bulk SF6	Thode	Crockford et al., 2019	10.1016/j.chemgeo.2019.02.030	2019
	Baikit Anteclise	Kamo		Oskoba			560	560	560	From Crockford et al., 2019; Ediacaran sediments	Crock19-20		Gypsum		Sulfate			45.6909	0.1	0.0231578	0.01	-0.420508		Bulk SF6	Thode	Crockford et al., 2019	10.1016/j.chemgeo.2019.02.030	2019
	Baikit Anteclise	Kamo		Oskoba			560	560	560	From Crockford et al., 2019; Ediacaran sediments	Crock19-21		Gypsum		Sulfate			45.4899	0.1	0.0141023	0.01	-0.389932		Bulk SF6	Thode	Crockford et al., 2019	10.1016/j.chemgeo.2019.02.030	2019
	Baikit Anteclise	Kamo		Oskoba			560	560	560	From Crockford et al., 2019; Ediacaran sediments	Crock19-22		Gypsum		Sulfate			44.7885	0.1	0.0154688	0.01	0.0750662		Bulk SF6	Thode	Crockford et al., 2019	10.1016/j.chemgeo.2019.02.030	2019
	Baikit Anteclise	Kamo		Oskoba			560	560	560	From Crockford et al., 2019; Ediacaran sediments	Crock19-23		Gypsum		Sulfate			45.2483	0.1	0.016956	0.01	-0.305391		Bulk SF6	Thode	Crockford et al., 2019	10.1016/j.chemgeo.2019.02.030	2019
	Baikit Anteclise	Kamo		Oskoba			560	560	560	From Crockford et al., 2019; Ediacaran sediments	Crock19-24		Gypsum		Sulfate			45.1661	0.1	0.0301837	0.01	-0.421235		Bulk SF6	Thode	Crockford et al., 2019	10.1016/j.chemgeo.2019.02.030	2019
	Baikit Anteclise	Kamo		Oskoba			560	560	560	From Crockford et al., 2019; Ediacaran sediments	Crock19-25		Gypsum		Sulfate			46.3735	0.1	0.0359342	0.01	-0.357463		Bulk SF6	Thode	Crockford et al., 2019	10.1016/j.chemgeo.2019.02.030	2019
	Baikit Anteclise	Kamo		Oskoba			560	560	560	From Crockford et al., 2019; Ediacaran sediments	Crock19-26		Gypsum		Sulfate			45.1915	0.1	0.0239424	0.01	-0.489931		Bulk SF6	Thode	Crockford et al., 2019	10.1016/j.chemgeo.2019.02.030	2019
				Pisgah Crater			0	0	0	From Crockford et al., 2019; Ediacaran sediments	Crock19-2		Gypsum		Sulfate			0.711022	0.1	-0.013114	0.01	-0.111796		Bulk SF6	Thode	Crockford et al., 2019	10.1016/j.chemgeo.2019.02.030	2019
				Yesares Member			6	6	6	From Crockford et al., 2019; Ediacaran sediments	Crock19-6		Gypsum		Sulfate			23.7267	0.1	0.0276483	0.01	-0.381571		Bulk SF6	Thode	Crockford et al., 2019	10.1016/j.chemgeo.2019.02.030	2019
Superior	Huronian	Quirke Lake		Espanola		Kerr-McGee 150-4	2450	2308	2379	Krogh et al., 1984; Ketchum et al., 2013; Rasmussen et al., 2013	150-4-848.475609756098	@87	Silstone	Pyrrhotite	Sulfide		848.476	3.24228	0.286528	0.141035	0.0550522	-0.883689	1.45281	SIMS		Cui et al., 2018	10.1089/ast.2017.1722	2018
Superior	Huronian	Quirke Lake		Espanola		Kerr-McGee 150-4	2450	2308	2379	Krogh et al., 1984; Ketchum et al., 2013; Rasmussen et al., 2013	150-4-848.475609756098	@86	Silstone	Pyrrhotite	Sulfide		848.476	3.63893	0.286528	0.144626	0.0550522	-1.41867	1.45281	SIMS		Cui et al., 2018	10.1089/ast.2017.1722	2018
Superior	Huronian	Quirke Lake		Espanola		Kerr-McGee 150-4	2450	2308	2379	Krogh et al., 1984; Ketchum et al., 2013; Rasmussen et al., 2013	150-4-848.475609756098	@85	Silstone	Pyrrhotite	Sulfide		848.476	3.5124	0.286528	0.159698	0.0550522	-1.79411	1.45281	SIMS		Cui et al., 2018	10.1089/ast.2017.1722	2018
Superior	Huronian	Quirke Lake		Espanola		Kerr-McGee 150-4	2450	2308	2379	Krogh et al., 1984; Ketchum et al., 2013; Rasmussen et al., 2013	150-4-848.475609756098	@84	Silstone	Pyrrhotite	Sulfide		848.476	3.0314	0.286528	0.197614	0.0550522	-1.80012	1.45281	SIMS		Cui et al., 2018	10.1089/ast.2017.1722	2018
Superior	Huronian	Quirke Lake		Espanola		Kerr-McGee 150-4	2450	2308	2379	Krogh et al., 1984; Ketchum et al., 2013; Rasmussen et al., 2013	150-4-848.475609756098	@83	Silstone	Pyrrhotite	Sulfide		848.476	3.1519	0.286528	0.20165	0.0550522	-2.09623	1.45281	SIMS		Cui et al., 2018	10.1089/ast.2017.1722	2018
Superior	Huronian	Quirke Lake		Espanola		Kerr-McGee 150-4	2450	2308	2379	Krogh et al., 1984; Ketchum et al., 2013; Rasmussen et al., 2013	150-4-848.475609756098	@82	Silstone	Pyrrhotite	Sulfide		848.476	3.34069	0.286528	0.201812	0.0550522	-1.45716	1.45281	SIMS		Cui et al., 2018	10.1089/ast.2017.1722	2018
Superior	Huronian	Quirke Lake		Espanola		Kerr-McGee 150-4	2450	2308	2379	Krogh et al., 1984; Ketchum et al., 2013; Rasmussen et al., 2013	150-4-848.475609756098	@81	Silstone	Pyrrhotite	Sulfide		848.476	3.44512	0.286528	0.163193	0.0550522	-1.57614	1.45281	SIMS		Cui et al., 2018	10.1089/ast.2017.1722	2018
Superior	Huronian	Quirke Lake		Espanola		Kerr-McGee 150-4	2450	2308	2379	Krogh et al., 1984; Ketchum et al., 2013; Rasmussen et al., 2013	150-4-848.475609756098	@76	Silstone	Pyrrhotite	Sulfide		848.476	3.31464	0.198914	0.205381	0.0537048	-1.40204	1.19416	SIMS		Cui et al., 2018	10.1089/ast.2017.1722	2018
Superior	Huronian	Quirke Lake		Espanola		Kerr-McGee 150-4	2450	2308	2379	Krogh et al., 1984; Ketchum et al., 2013; Rasmussen et al., 2013	150-4-848.475609756098	@75	Silstone	Pyrrhotite	Sulfide		848.476	3.72636	0.198914	0.273217	0.0537048	-0.798348	1.19416	SIMS		Cui et al., 2018	10.1089/ast.2017.1722	2018
Superior	Huronian	Quirke Lake		Espanola		Kerr-McGee 150-4	2450	2308	2379	Krogh et al., 1984; Ketchum et al., 2013; Rasmussen et al., 2013	150-4-848.475609756098	@74	Silstone	Pyrrhotite	Sulfide		848.476	3.18309	0.198914	0.233756	0.0537048	-2.37247	1.19416	SIMS		Cui et al., 2018	10.1089/ast.2017.1722	2018
Superior	Huronian	Quirke Lake		Espanola		Kerr-McGee 150-4	2450	2308	2379	Krogh et al., 1984; Ketchum et al., 2013; Rasmussen et al., 2013	150-4-848.475609756098	@73	Silstone	Pyrrhotite	Sulfide		848.476	3.74143	0.198914	0.194491	0.0537048	-2.74928	1.19416	SIMS		Cui et al., 2018	10.1089/ast.2017.1722	2018
Superior	Huronian	Quirke Lake		Espanola		Kerr-McGee 150-4	2450	2308	2379	Krogh et al., 1984; Ketchum et al., 2013; Rasmussen et al., 2013	150-4-848.475609756098	@72	Silstone	Pyrrhotite	Sulfide		848.476	3.47431	0.198914	0.24458	0.0537048	-2.12592	1.19416	SIMS		Cui et al., 2018	10.1089/ast.2017.1722	2018
Superior	Huronian	Quirke Lake		Espanola		Kerr-McGee 150-4	2450	2308	2379	Krogh et al., 1984; Ketchum et al., 2013; Rasmussen et al., 2013	150-4-848.475609756098	@71	Silstone	Pyrrhotite	Sulfide		848.476	2.07043	0.198914	0.229778	0.0537048	-3.18657	1.19416	SIMS		Cui et al., 2018	10.1089/ast.2017.1722	2018
Superior	Huronian	Quirke Lake		Espanola		Kerr-McGee 150-4	2450	2308	2379	Krogh et al., 1984; Ketchum et al., 2013; Rasmussen et al., 2013	150-4-848.475609756098	@70	Silstone	Pyrrhotite	Sulfide		848.476	3.15899	0.198914	0.20517	0.0537048	-2.64902	1.19416	SIMS		Cui et al., 2018	10.1089/ast.2017.1722	2018
Superior	Huronian	Quirke Lake		Espanola		Kerr-McGee 150-4	2450	2308	2379	Krogh et al., 1984; Ketchum et al., 2013; Rasmussen et al., 2013	150-4-848.475609756098	@69	Silstone	Pyrrhotite	Sulfide		848.476	2.55044	0.198914	0.272339	0.0537048	-2.65597	1.19416	SIMS		Cui et al., 2018	10.1089/ast.2017.1722	2018
Superior	Huronian	Quirke Lake		Espanola		Kerr-McGee 150-4	2450	2308	2379	Krogh et al., 1984; Ketchum et al., 2013; Rasmussen et al., 2013	150-4-848.475609756098	@68	Silstone	Pyrrhotite	Sulfide		848.476	3.03145	0.198914	0.188812	0.0537048	-1.83918	1.19416	SIMS		Cui et al., 2018	10.1089/ast.2017.1722	2018
Superior	Huronian	Quirke Lake		Espanola		Kerr-McGee 150-4	2450	2308	2379	Krogh et al., 1984; Ketchum et al., 2013; Rasmussen et al., 2013	150-4-848.475609756098	@67	Silstone	Pyrrhotite	Sulfide		848.476	3.32468	0.198914	0.305873	0.0537048	-1.42408	1.19416	SIMS		Cui et al., 2018	10.1089/ast.2017.1722	2018
Superior	Huronian	Quirke Lake		Espanola		Kerr-McGee 150-4	2450	2308	2379	Krogh et al., 1984; Ketchum et al., 2013; Rasmussen et al., 2013	150-4-848.475609756098	@66	Silstone	Pyrrhotite	Sulfide		848.476	3.34476	0.198914	0.272039	0.0537048	-2.23776	1.19416	SIMS		Cui et al., 2018	10.1089/ast.2017.1722	2018
Superior	Huronian	Quirke Lake		Espanola		Kerr-McGee 150-4	2450	2308	2379	Krogh et al., 1984; Ketchum et al., 2013; Rasmussen et al., 2013	150-4-848.475609756098	@61	Silstone	Pyrrhotite	Sulfide		848.476	0.906029	0.186031	0.178655	0.0391657	-1.89493	1.19634	SIMS		Cui et al., 2018	10.1089/ast.2017.1722	2018
Superior	Huronian	Quirke Lake		Espanola		Kerr-McGee 150-4	2450	2308	2379	Krogh et al., 1984; Ketchum et al., 2013; Rasmussen et al., 2013	150-4-848.475609756098	@60	Silstone	Pyrrhotite	Sulfide		848.476	2.71978	0.186031	0.154209	0.0391657	-2.0293	1.19634	SIMS		Cui et al., 2018	10.1089/ast.2017.1722	2018
Superior	Huronian	Quirke Lake		Espanola		Kerr-McGee 150-4	2450	2308	2379	Krogh et al., 1984; Ketchum et al., 2013; Rasmussen et al., 2013	150-4-848.475609756098	@59	Silstone	Pyrrhotite	Sulfide		848.476	3.21188	0.186031	0.120841	0.0391657	-1.33024	1.19634	SIMS		Cui et al., 2018	10.1089/ast.2017.1722	2018
Superior	Huronian	Quirke Lake		Espanola		Kerr-McGee 150-4	2450	2308	2379	Krogh et al., 1984; Ketchum et al., 2013; Rasmussen et al., 2013	150-4-848.475609756098	@58	Silstone	Pyrrhotite	Sulfide		848.476	3.3083	0.186031	0.161368	0.0391657	-1.5869	1.19634	SIMS		Cui et al., 2018	10.1089/ast.2017.1722	2018
Superior	Huronian	Quirke Lake		Espanola		Kerr-McGee 150-4	2450	2308	2379	Krogh et al., 1984; Ketchum et al., 2013; Rasmussen et al., 2013	150-4-848.475609756098	@57	Silstone	Pyrrhotite	Sulfide		848.476	3.18376	0.186031	0.120255	0.0391657	-2.09058	1.19634	SIMS		Cui et al., 2018	10.1089/ast.2017.1722	2018
Superior	Huronian	Quirke Lake		Espanola		Kerr-McGee 150-4	2450	2308	2379	Krogh et al., 1984; Ketchum et al., 2013; Rasmussen et al., 2013	150-4-848.475609756098	@56	Silstone	Pyrrhotite	Sulfide		848.476	3.25306	0.186031	0.0927248	0.0391657	-2.39894	1.19634	SIMS		Cui et al., 2018	10.1089/ast.2017.1722	2018
Superior	Huronian	Quirke Lake		Espanola		Kerr-McGee 150-4	2450	2308	2379	Krogh et al., 1984; Ketchum et al., 2013; Rasmussen et al., 2013	150-4-848.475609756098	@55	Silstone	Pyrrhotite	Sulfide		848.476	3.25406	0.186031	0.195235	0.0391657	-1.68215	1.19634	SIMS		Cui et al., 2018	10.1089/ast.2017.1722	2018
Superior	Huronian	Quirke Lake		Espanola		Kerr-McGee 150-4	2450	2308	2379	Krogh et al., 1984; Ketchum et al., 2013; Rasmussen et al., 2013	150-4-848.475609756098	@54	Silstone	Pyrrhotite	Sulfide		848.476	2.83628	0.186031	0.105755	0.0391657	-1.87427	1.19634	SIMS		Cui et al., 2018	10.1089/ast.2017.1722	2018
Superior	Huronian	Quirke Lake		Espanola		Kerr-McGee 150-4	2450	2308	2379	Krogh et al., 1984; Ketchum et al., 2013; Rasmussen et al., 2013	150-4-848.475609756098	@53	Silstone	Pyrrhotite	Sulfide		848.476	3.22092	0.186031	0.157204	0.0391657	-1.35446	1.19634	SIMS		Cui et al., 2018	10.1089/ast.2017.1722	2018
Superior	Huronian	Quirke Lake		Espanola		Kerr-McGee 150-4	2450	2308	2379	Krogh et al., 1984; Ketchum et al., 2013; Rasmussen et al., 2013	150-4-848.475609756098	@52	Silstone	Pyrrhotite	Sulfide		848.476	3.43584	0.186031	0.154981	0.0391657	-1.96666	1.19634	SIMS		Cui et al., 2018	10.1089/ast.2017.1722	2018
Superior	Huronian	Quirke Lake		Espanola		Kerr-McGee 150-4	2450	2308	2379	Krogh et al., 1984; Ketchum et al., 2013; Rasmussen et al., 2013	150-4-848.475609756098	@51	Silstone	Pyrrhotite	Sulfide		848.476	3.53225	0.186031	0.144462	0.0391657	-1.68511	1.19634	SIMS		Cui et al., 2018	10.1089/ast.2017.1722	2018
Superior	Huronian	Quirke Lake		Espanola		Kerr-McGee 150-4	2450	2308	2379	Krogh et al., 1984; Ketchum et al., 2013; Rasmussen et al., 2013	150-4-848.475609756098	@428	Silstone	Pyrrhotite	Sulfide		848.476	4.09196	0.444289	0.255236	0.0467045	-1.94952	0.702137	SIMS		Cui et al., 2018	10.1089/ast.2017.1722	2018
Superior	Huronian	Quirke Lake		Espanola		Kerr-McGee 150-4	2450	2308	2379	Krogh et al., 1984; Ketchum et al., 2013; Rasmussen et al., 2013	150-4-848.475609756098	@424	Silstone	Pyrrhotite	Sulfide		848.476	4.20948	0.444289	0.256112	0.0467045	-2.9185	0.702137	SIMS		Cui et al., 2018	10.1089/ast.2017.1722	2018
Superior	Huronian	Quirke Lake		Espanola		Kerr-McGee 150-4	2450	2308	2379	Krogh et al., 1984; Ketchum et al., 2013; Rasmussen et al., 2013	150-4-848.475609756098	@423	Silstone	Pyrrhotite	Sulfide		848.476	3.92521	0.444289	0.240845	0.0467045	-3.28947	0.702137	SIMS		Cui et al., 2018	10.1089/ast.2017.1722	2018
Superior	Huronian	Quirke Lake		Espanola		Kerr-McGee 150-4	2450	2308	2379	Krogh et al., 1984; Ketchum et al., 2013; Rasmussen et al., 2013	150-4-848.475609756098	@422	Silstone	Pyrrhotite	Sulfide		848.476	3.89507	0.444289	0.18328	0.0467045	-1.13135	0.702137	SIMS		Cui et al., 2018	10.1089/ast.2017.1722	2018
Superior	Huronian	Quirke Lake		Espanola		Kerr-McGee 150-4	2450	2308	2379	Krogh et al., 1984; Ketchum et al., 2013; Rasmussen et al., 2013	150-4-848.475609756098	@421	Silstone	Pyrrhotite	Sulfide		848.476	3.77855	0.444289	0.273861	0.0467045	-3.0294	0.702137	SIMS		Cui et al., 2018	10.1089/ast.2017.1722	2018
Superior	Huronian	Quirke Lake		Espanola		Kerr-McGee 150-4	2450	2308	2379	Krogh et al., 1984; Ketchum et al., 2013; Rasmussen et al., 2013	150-4-848.475609756098	@420	Silstone	Pyrrhotite	Sulfide		848.476	3.91014	0.444289	0.261062	0.0467045	-3.10185	0.702137	SIMS		Cui et al., 2018	10.1089/ast.2017.1722	2018
Superior	Huronian	Quirke Lake		Espanola		Kerr-McGee 150-4	2450	2308	2379	Krogh et al., 1984; Ketchum et al., 2013; Rasmussen et al., 2013	150-4-848.475609756098	@419	Silstone	Pyrrhotite	Sulfide		848.476	3.96036	0.444289	0.266228	0.0467045	-3.12954	0.702137	SIMS		Cui et al., 2018	10.1089/ast.2017.1722	2018
Superior	Huronian	Quirke Lake		Espanola		Kerr-McGee 150-4	2450	2308	2379	Krogh et al., 1984; Ketchum et al., 2013; Rasmussen et al., 2013	150-4-848.475609756098	@418	Silstone	Pyrrhotite	Sulfide		848.476	4.2135	0.444289	0.291045	0.0467045	-2.22437	0.702137	SIMS		Cui et al., 2018	10.1089/ast.2017.1722	2018
Superior	Huronian	Quirke Lake		Espanola		Kerr-McGee 150-4	2450	2308	2379	Krogh et al., 1984; Ketchum et al., 2013; Rasmussen et al., 2013	150-4-848.475609756098	@417	Silstone	Pyrrhotite	Sulfide		848.476	3.04325	0.444289	0.294236	0.0467045	-2.9712	0.702137	SIMS		Cui et al., 2018	10.1089/ast.2017.1722	2018
Superior	Huronian	Quirke Lake		Espanola		Kerr-McGee 150-4	2450	2308	2379	Krogh et al., 1984; Ketchum et al., 2013; Rasmussen et al., 2013	150-4-848.475609756098	@416	Silstone	Pyrrhotite	Sulfide		848.476	4.19442	0.444289	0.213798	0.0467045	-2.81859	0.702137	SIMS		Cui et al., 2018	10.1089/ast.2017.1722	2018
[truncated: 9,695 more rows]
