# Supplementary material for: Reconciling discrepant minor sulfur isotope records of the Great Oxidation Event
Source: Nat Commun. 2023 Jan 17;14:279. doi: 10.1038/s41467-023-35820-w (PMC9845385; doi:10.1038/s41467-023-35820-w)
Supplement: Supplementary file 5 — Supplementary Data 2 [file 41467_2023_35820_MOESM5_ESM.xlsx]

## Sheet: Table SX1
	Identifier	δ33S	1σ	δ34S	1σ	δ36S	1σ	Δ33S	1σ	Δ36S	1σ
		‰ vs. VCDT
	EBA-2: 809.2m CRS	1.1924	0.0119944	2.25984	0.0248333	4.68766	0.248	0.0291862	0.00815289	0.365283	0.165037
	EBA-2 868.0m CRS	-0.574171	0.0210373	-1.20707	0.0174814	-1.96122	0.0681315	0.0476784	0.0161892	0.34374	0.0643632
	EBA-2 885.9m CRS	-0.623511	0.0111295	-1.51949	0.0131669	n.d		0.159426	0.0149141	n.d
	EBA-2 910.1m CRS	0.194937	0.0102518	0.289287	0.0152894	-1.47683	0.0856818	0.045957	0.00768512	0.296488	0.105807
	EBA-2: 927.1m CRS	-0.217237	0.0105151	-0.508923	0.0215	-0.880047	0.105	0.0449012	0.010273	0.0918572	0.0696328
	EBA-2: 947.6m CRS	-0.0145262	0.00641093	-0.107342	0.0176667	-0.113323	0.125833	0.0407579	0.00591909	0.0917058	0.0498469
	EBA-2: 981.8m CRS	-2.51554	0.00674537	-5.03124	0.0176667	-9.60787	0.115167	0.0789201	0.00567658	-0.0203922	0.0248754
	EBA-2: 1000m CRS	-2.1528	0.00964192	-4.33435	0.012	-8.30834	0.110167	0.0819211	0.0100171	-0.0464331	0.0390486
	EBA-2: 1001.9m CRS	-3.56551	0.0113078	-7.08095	0.0153333	-13.6126	0.130333	0.0877793	0.0109154	-0.133344	0.0855247
	EBA-2 1027.0m CRS	-3.57474	0.0111355	-7.12959	0.0134276	-15.5023	0.0437889	0.103749	0.0119687	0.219698	0.052023
	EBA-2: 1027.0m AVS	-3.9891	0.210706	-8.05408	0.282287	n.d		0.167561	0.0959156	n.d
	EBA-2: 1196m CRS	2.75312	0.00821381	5.31316	0.0211667	10.1769	0.133667	0.0203022	0.00894843	0.00413802	0.0456986
	EBA-2: 1215.5m CRS	2.649	0.00371035	5.14545	0.0161667	10.0184	0.119333	0.00238969	0.00348149	0.165936	0.0330249
	EBA-2: 1252.1m CRS	3.62259	0.0172588	7.03483	0.0188333	13.5922	0.117667	0.00578857	0.0130611	0.111216	0.0865053
	EBA-2: 1275.2m CRS	1.31613	0.0150919	2.52761	0.0206667	4.84056	0.112333	0.0151846	0.0145069	0.00722609	0.0544582
	EBA-2:1275.36m Mac. Pyrite CRS	1.83244	0.00870441	3.4899	0.00470815	6.74145	0.066077	0.0365929	0.00819724	0.0647127	0.0637587
	EBA-2: 1275.36m Very Top CRS	1.43495	0.0101915	2.82407	0.0158545	5.52298	0.0612884	-0.0184255	0.0103424	0.121421	0.0749346
	EBA-2: 1275.36m T1 CRS	0.988379	0.0128996	1.88124	0.00823205	3.65814	0.0537352	0.0199628	0.012221	0.0616736	0.0424593
	EBA-2: 1275.36m T2 #5 CRS	0.169719	0.0105198	0.280857	0.0197019	0.587092	0.0254296	0.0250839	0.00807806	0.0505581	0.0572841
	EBA-2: 1275.36m T3 #3 CRS	0.76176	0.00865833	1.44506	0.00527889	2.81372	0.0514642	0.0178007	0.00654804	0.0516903	0.0510574
	EBA-2: 1275.75m 2–3.5cm CRS	1.17412	0.0156034	2.25166	0.013069	4.30953	0.0462111	0.0151293	0.0128444	0.00443496	0.0533706
	EBA-2: 1275.75m 3.5–4.5cm CRS	2.03841	0.0109301	3.97748	0.00603324	7.69466	0.0568838	-0.00800097	0.0107192	0.0832818	0.0659976
	EBA-2: 1286.1m CRS	1.33594	0.0109438	2.5711	0.01	4.99545	0.144333	0.0126333	0.00889808	0.0785212	0.0397621
	EBA-2: 1286.1m CRS (OLD)	1.38852	0.0188326	2.68194	0.0121765	5.43802	0.0763215	0.00821248	0.0142033	0.307644	0.0754219
	EBA-2: 1286.1m CRS Ave.	1.36223	0.0371817	2.62652	0.0783745	5.21673	0.312941	0.0104229	0.00312601	0.193082	0.162014
	EBA-2: 1301.3m CRS	3.19255	0.00661564	6.17962	0.0175	11.8536	0.111667	0.0147528	0.00667213	0.0371841	0.0372568
	EBA-2: 1301.3m CRS (OLD)	3.25838	0.0150122	6.31887	0.0195934	12.4262	0.0970807	0.00909801	0.0140108	0.318504	0.0897245
	EBA-2: 1301.3 CRS Ave.	3.22546	0.0465474	6.24925	0.0984683	12.1399	0.404827	0.0119254	0.00399851	0.177844	0.198923
	EBA-2: 1313.5m CRS	3.76534	0.0178372	7.29975	0.0191667	14.031	0.125667	0.0125552	0.016789	0.0415763	0.0833632
	EBA-2: 1313.5m CRS (OLD)	4.02039	0.0120402	7.78134	0.00970395	14.9784	0.0555194	0.0204553	0.0111586	0.0625084	0.0452969
	EBA-2: 1313.5m CRS Ave.	3.89287	0.180349	7.54054	0.340535	14.5047	0.669934	0.0165052	0.00558621	0.0520423	0.0148012
	EBA-2 1345.45–1345.50m a AVS^	7.01001	0.0414568	9.13269	0.030509	n.d		2.30357	0.0330532	n.d
	EBA-2: 1345.45–1345.50m a CRS^	9.94392	0.0128219	14.8961	0.0107595	26.8308	0.0242631	2.27991	0.00942847	-1.76448	0.0249713
	EBA-2: 1345.45–1345.50m a CRS*	10.1432	0.0151129	15.1088	0.0115888	27.0069	0.0145419	2.36929	0.01183	-1.99336	0.0220696
	EBA-2: 1345.45–1345.50m a Ave.	10.0436	0.140947	15.0024	0.150456	26.9189	0.124548	2.3246	0.0632058	-1.87892	0.161841
	EBA-2 1345.12–1345.23m a*	9.18404	0.0144833	7.95264	0.0139104	10.7284	0.0379842	5.06272	0.00993196	-4.4582	0.02862
	Table SX1: New quadruple sulphur isotope (QSI) data from core EBA-2. Although all samples were sequentially processed to isolate acid volatile sulphide (AVS) and chromium reducible sulphur (CRS), except for 2 samples, only CRS was detected. These QSI data were the product of two analytical sessions (April 21, yellow; February 22, grey) distinguished, here, by colour. Red text signals a micro-dril…

## Sheet: Table SX2
Reference Material	δ34S	1σ	Δ33S	1σ	Δ36S	1σ
	Ono et al. (2012)
IAEA-S1	-0.3	0.26	0.1	0.014	-0.57	0.19
IAEA-S2	22.24	0.27	0.043	0.01	-0.16	0.09
IAEA-S3	-32.58	0.2	0.083	0.01	-0.63	0.1
This study	This study
IAEA-S1	-0.095247	0.146394	0.113596	0.0224434	-0.436536	0.119418
IAEA-S2	22.5044	0.0886213	0.0469381	0.00312231	-0.113188	0.0162267
IAEA-S3	-32.5708	0.402951	0.0926862	0.00921241	-0.45	0.155275
Table SX2: Comparison between the VCDT-normalised IAEA-SX data generated as part of this study versus that published in Ono et al. (2012).
